# Supplementary material for: Gut microbiome perturbation, antibiotic resistance, and Escherichia coli strain dynamics associated with international travel: a metagenomic analysis
Source: Lancet Microbe. Author manuscript; Available in PMC 2023 Nov 27. (PMC10680401; doi:10.1016/S2666-5247(23)00147-7)
Supplement: Appendix 2 [file NIHMS1935677-supplement-Appendix_2.xlsx]

## Sheet: Page 1 variable_summary
		n	%				Missing data
	Gender (Female)	161	0.603				0
	Age (years; median, IQR)			53	33	64	0
	Travel duration (days; median, IQR)			15	10	21	0
	Travel Destination						0
	South Asia	42	0.1609				0
	South East Asia	40	0.1533				0
	South America	49	0.1877				0
	East Africa	39	0.1494				0
	West Africa	20	0.0766				0
	Southern Africa	30	0.1149				0
	Central America	19	0.0728				0
	Enrollment Site						0
	Boston	222	0.8315				0
	NY	28	0.1049				0
	Utah	17	0.0637				0
	Targeted AMR organisms						0
	Left positive for targeted AMR organism	23	0.0861				0
	Acquired targeted AMR organism (% of pretravel negative)	101	0.4139				0
	Travel behavior						0
	Unfiltered tapwater	69	0.2584				0
	Streetfood	84	0.3146				0
	Food in family home	106	0.397				0
	Uncooked veg	147	0.5506				0
	Undercooked meat	31	0.1161				0
	Undercooked fish	44	0.1648				0
	Unwashed fruit	144	0.5393				0
	Working during travel	52	0.1948				0
	Travel < 7d	33	0.1274				0
	Travel >21d	58	0.2239				0
	Purpose:Leisure	193	0.7311				3
	Purpose:Business	34	0.1288				3
	Purpose:Research/education	20	0.0758				3
	Purpose:Adventure	27	0.1023				3
	VFR	20	0.0758				3
	Health during travel
	Diarrhea	88	0.3359				5
	Antibiotics	30	0.1154				7
	Medical Issues
	Any medical issue	208	0.7879				3
	Medical:allergies	116	0.4394				3
	Medical:cancer	40	0.1515				3
	Medical:endocrine	37	0.1402				3
	Medical:cardiovascular	75	0.2841				3
	Medical:immunological	21	0.0795				3
	Medical:intestinal	20	0.0758				3
	Medical:joint	20	0.0758				3
	Medical:lung	22	0.0833				3
	Medical:neurological	43	0.1629				3
	Medical:skin	20	0.0758				3
	Medications
	Probiotic	25	0.0936
	Anticoagulants	40	0.1515				3
	Antidepressants	36	0.1364				3
	Antihyper	42	0.1591				3
	Birth control	31	0.1174				3
	Asthma inhaler	19	0.072				3
	Lipid lowering meds	45	0.1705				3
	Thyroid meds	22	0.0833				3
	Multivitamin	69	0.2614				3
	Vaccines
	HepA vaccine	115	0.4373				4
	Flu vaccine	33	0.1255				4
	MMR vaccine	19	0.0722				4
	Mening vaccine	20	0.076				4
	Polio vaccine	14	0.0532				4
	Tetanus vaccine	45	0.1711				4
	YFever vaccine	70	0.2662				4
	Typhoid vaccine	210	0.7985				4
	Previous year
	Travel in past year	122	0.6289				73
	Abx in past year	57	0.2938				73

## Sheet: Page 2 esbl_acq
							Individual				Multivariable
Variable	n	%	Did not acquire targeted AMR organism	%	Acquired targeted AMR organism	%	Log OR	95% CI lower	95% CI upper	p	Effect	95% CI lower	95% CI upper	p
Southern Africa	26	10.88	24	17.14	2	2.04	-2.29566	-4.13971	-1.04748	0.00217099	-1.91428	-3.79364	-0.592873	0.0137304
South Asia	38	15.9	15	10.71	22	22.45	0.880573	0.172448	1.61295	0.0158636	0.851408	0.0581964	1.67128	0.0375529
VFR	16	6.64	5	3.55	11	11.11	1.22378	0.176881	2.40667	0.027857	1.42413	0.205369	2.8209	0.02925
Probiotic	24	9.84	19	13.38	5	4.95	-1.08716	-2.21947	-0.135557	0.0368249	-1.0293	-2.21638	-0.0081392	0.0629379
Uncooked veg	134	54.92	71	50	62	61.39	0.463573	-0.051956	0.986424	0.0796186	0.782784	0.190505	1.39564	0.0106665
Recruited in Utah	16	6.56	6	4.23	10	9.9	0.912621	-0.11282	2.02071	0.0873639	NA	NA	NA	NA
Antihyper	40	16.6	28	19.86	12	12.12	-0.585818	-1.34958	0.125479	0.116629	NA	NA	NA	NA
Recruited in Boston	206	84.43	124	87.32	81	80.2	-0.531193	-1.23449	0.165179	0.134479	NA	NA	NA	NA
Diarrhea	82	34.17	43	30.5	39	39.8	0.409792	-0.13123	0.951904	0.137284	0.515088	-0.0973633	1.13845	0.101271
Medical:endocrine	34	14.11	16	11.35	18	18.18	0.551648	-0.178356	1.29016	0.138119	NA	NA	NA	NA
Food in family home	98	40.16	52	36.62	46	45.54	0.369874	-0.149548	0.891185	0.162903	NA	NA	NA	NA
Antidepressants	35	14.52	24	17.02	11	11.11	-0.495321	-1.29517	0.249177	0.204639	NA	NA	NA	NA
South East Asia	40	16.74	20	14.29	20	20.41	0.430783	-0.25474	1.11728	0.215854	0.461288	-0.388439	1.32203	0.28811
Travel duration							0.166831	-0.0956464	0.4569	0.222635	NA	NA	NA	NA
Streetfood	82	33.61	43	30.28	38	37.62	0.328371	-0.211459	0.868137	0.232203	0.102211	-0.584829	0.783259	0.768794
Undercooked meat	27	11.07	18	12.68	8	7.92	-0.523248	-1.45085	0.322289	0.241254	-0.108958	-1.14134	0.875515	0.830371
Purpose:Leisure	181	75.1	110	78.01	71	71.72	-0.336018	-0.928776	0.258477	0.265715	NA	NA	NA	NA
Birth control	31	12.86	21	14.89	10	10.1	-0.443082	-1.28255	0.336434	0.278529	NA	NA	NA	NA
Purpose:Research/education	19	7.88	9	6.38	10	10.1	0.499526	-0.447003	1.45982	0.297524	NA	NA	NA	NA
Purpose:Business	31	12.86	15	10.64	15	15.15	0.405465	-0.367605	1.17916	0.300202	NA	NA	NA	NA
Undercooked fish	42	17.21	27	19.01	15	14.85	-0.297202	-1.00762	0.381592	0.398723	NA	NA	NA	NA
Medical:joint	18	7.47	9	6.38	9	9.09	0.382992	-0.593626	1.35993	0.435212	NA	NA	NA	NA
Medical:intestinal	18	7.47	9	6.38	9	9.09	0.382992	-0.593626	1.35993	0.435212	NA	NA	NA	NA
Unfiltered tapwater	66	27.05	41	28.87	25	24.75	-0.210309	-0.798644	0.364229	0.476972	-0.215352	-0.909591	0.465533	0.537742
Multivitamin	65	26.97	40	28.37	24	24.24	-0.213193	-0.810262	0.368987	0.477062	NA	NA	NA	NA
Asthma inhaler	18	7.47	12	8.51	6	6.06	-0.365934	-1.45148	0.617522	0.480064	NA	NA	NA	NA
Medical:allergies	110	45.64	62	43.97	48	48.48	0.181689	-0.33433	0.698633	0.489858	NA	NA	NA	NA
West Africa	14	5.86	7	5	7	7.14	0.37949	-0.723586	1.4828	0.491437	NA	NA	NA	NA
Malaria medication	145	60.42	83	58.87	62	63.27	0.185218	-0.342871	0.719659	0.493595	NA	NA	NA	NA
Tetanus vaccine	39	16.25	21	14.89	18	18.18	0.238892	-0.458823	0.928834	0.497259	NA	NA	NA	NA
Antibiotics for diarrhea	14	5.74	7	4.93	7	6.93	0.36198	-0.740333	1.46451	0.511323	NA	NA	NA	NA
HepA vaccine	108	45	61	43.26	47	47.47	0.170057	-0.346806	0.687456	0.518589	NA	NA	NA	NA
Thyroid meds	21	8.71	11	7.8	10	10.1	0.283588	-0.631012	1.18771	0.535864	NA	NA	NA	NA
Medical:lung	21	8.71	11	7.8	10	10.1	0.283588	-0.631012	1.18771	0.535864	NA	NA	NA	NA
Antibiotics	28	11.72	15	10.71	13	13.27	0.242562	-0.562388	1.03628	0.548409	NA	NA	NA	NA
East Africa	35	14.64	19	13.57	16	16.33	0.217221	-0.514502	0.938757	0.555251	NA	NA	NA	NA
Medical:cardiovascular	68	28.22	38	26.95	30	30.3	0.164234	-0.407191	0.73095	0.570602	NA	NA	NA	NA
Abx in past year	51	29.14	29	27.62	22	31.43	0.183279	-0.484195	0.843656	0.587133	NA	NA	NA	NA
Working during travel	48	19.67	29	20.42	18	17.82	-0.168377	-0.835256	0.477037	0.613187	NA	NA	NA	NA
Mening vaccine	17	7.08	9	6.38	8	8.08	0.254159	-0.759621	1.25127	0.614521	NA	NA	NA	NA
Anticoagulants	38	15.77	21	14.89	17	17.17	0.169463	-0.538969	0.866441	0.634374	NA	NA	NA	NA
Typhoid vaccine	193	80.42	112	79.43	81	81.82	0.152874	-0.493704	0.820781	0.646803	NA	NA	NA	NA
Yellow Fever vaccine	64	26.67	39	27.66	25	25.25	-0.123778	-0.716481	0.456432	0.67814	NA	NA	NA	NA
Receruited in NY	22	9.02	12	8.45	10	9.9	0.174353	-0.727164	1.0564	0.698077	NA	NA	NA	NA
Travel in past year	110	62.86	67	63.81	43	61.43	-0.101743	-0.725589	0.52676	0.749499	NA	NA	NA	NA
Medical:skin	18	7.47	10	7.09	8	8.08	0.141194	-0.856424	1.10874	0.774832	NA	NA	NA	NA
Flu vaccine	28	11.67	17	12.06	11	11.11	-0.0923733	-0.924731	0.703333	0.822296	NA	NA	NA	NA
South America	47	19.67	27	19.29	20	20.41	0.0705744	-0.584927	0.713585	0.830507	NA	NA	NA	NA
MMR vaccine	16	6.67	9	6.38	7	7.07	0.109699	-0.951133	1.13177	0.833528	NA	NA	NA	NA
Central America	18	7.53	11	7.86	7	7.14	-0.103032	-1.13582	0.866766	0.837542	NA	NA	NA	NA
Purpose:Adventure	25	10.37	15	10.64	10	10.1	-0.0578196	-0.931524	0.77717	0.893305	NA	NA	NA	NA
Any medical issue	191	79.25	112	79.43	78	78.79	-0.0390167	-0.667158	0.601584	0.903634	NA	NA	NA	NA
Medical:cancer	38	15.77	22	15.6	16	16.16	0.0418292	-0.673939	0.739659	0.907073	NA	NA	NA	NA
Age							-0.0139586	-0.26674	0.239269	0.913669	NA	NA	NA	NA
Lipid lowering meds	43	17.84	25	17.73	18	18.18	0.030637	-0.649891	0.695415	0.928485	NA	NA	NA	NA
Medical:immunological	19	7.88	11	7.8	8	8.08	0.0382212	-0.945831	0.98134	0.937102	NA	NA	NA	NA
Unwashed fruit	134	54.92	78	54.93	55	54.46	-0.019134	-0.531797	0.494712	0.941664	NA	NA	NA	NA
Medical:neurological	41	17.01	24	17.02	17	17.17	0.0106142	-0.684633	0.688138	0.975681	NA	NA	NA	NA

## Sheet: Page 3 diarrhea
							Individual				Multivariable				Multivariable (multiple imputation)
Variable	n	%	No diarrhea	%	Diarrhea	%	Log OR	95% CI lower	95% CI upper	p	Log OR	95% CI lower	95% CI upper	p	Effect	Std Error	statistic	p
Travel in past year	122	62.89	71	57.26	49	75.38	0.826844	0.175205	1.51584	0.0151339	NA	NA	NA	NA	0.670812	0.370126	1.81239	0.072326
Antibiotics	30	11.54	14	8.14	16	18.18	0.91946	0.149283	1.70098	0.0191865	1.21915	0.380181	2.07339	0.00448183	1.38093	0.447238	3.08769	0.00226562
Thyroid meds	22	8.33	10	5.75	12	14.12	0.991729	0.107931	1.89614	0.0277768	1.15467	0.147876	2.19586	0.0255286	1.2188	0.524014	2.32589	0.0208932
Medical:skin	20	7.58	9	5.17	11	12.94	1.00255	0.0797743	1.9503	0.0331928	1.24282	0.196942	2.33343	0.0209901	1.03098	0.561283	1.83683	0.0675113
Purpose:Research/education	20	7.58	9	5.17	11	12.94	1.00255	0.0797743	1.9503	0.0331928	0.67261	-0.363273	1.73122	0.203749	0.551227	0.538034	1.02452	0.306663
East Africa	39	14.94	20	11.56	19	21.59	0.745038	0.0512292	1.43768	0.0341183	0.873302	0.0447355	1.71419	0.0393684	0.867473	0.432884	2.00394	0.0462643
Southern Africa	30	11.49	25	14.45	5	5.68	-1.03107	-2.14607	-0.110722	0.0426879	-0.722424	-1.99542	0.387927	0.227416	-0.640135	0.601373	-1.06446	0.288229
Birth control	31	11.74	16	9.2	15	17.65	0.749561	-0.0165997	1.51238	0.0527734	NA	NA	NA	NA	NA	NA	NA	NA
Streetfood	84	31.46	49	28.16	35	39.77	0.52155	-0.0203595	1.06156	0.0582568	1.13251	0.409969	1.88011	0.0024318	1.25526	0.38267	3.28027	0.0011981
NY	28	10.49	20	11.49	4	4.55	-1.0033	-2.26263	0.00730602	0.075394	NA	NA	NA	NA	NA	NA	NA	NA
Age							-0.230532	-0.48997	0.025632	0.0788511	NA	NA	NA	NA	NA	NA	NA	NA
YFever vaccine	70	26.62	40	23.12	28	32.94	0.490623	-0.0881107	1.06326	0.0938981	NA	NA	NA	NA	NA	NA	NA	NA
Medical:endocrine	37	14.02	20	11.49	16	18.82	0.579703	-0.147217	1.29445	0.112587	NA	NA	NA	NA	NA	NA	NA	NA
Probiotic	25	9.36	13	7.47	12	13.64	0.670628	-0.171968	1.50664	0.113574	1.01146	0.042048	1.98819	0.0399299	0.910461	0.497463	1.83021	0.0684978
Acquired targeted AMR organism	101	41.56	59	37.58	39	47.56	0.409792	-0.13123	0.951904	0.137284	NA	NA	NA	NA	NA	NA	NA	NA
Unfiltered tapwater	69	25.84	41	23.56	28	31.82	0.414637	-0.159594	0.981749	0.153243	0.40807	-0.283489	1.09909	0.245372	0.355535	0.354762	1.00218	0.317299
Medical:allergies	116	43.94	72	41.38	43	50.59	0.371837	-0.149405	0.895297	0.162154	NA	NA	NA	NA	NA	NA	NA	NA
Medical:neurological	43	16.29	25	14.37	18	21.18	0.47075	-0.211136	1.13804	0.169094	NA	NA	NA	NA	NA	NA	NA	NA
Boston	222	83.15	143	82.18	78	88.64	0.525266	-0.208529	1.33489	0.177992	NA	NA	NA	NA	NA	NA	NA	NA
VFR	20	7.58	14	8.05	3	3.53	-0.871991	-2.35954	0.281633	0.180114	-0.573691	-2.15172	0.71735	0.419894	-0.21564	0.746936	-0.288699	0.773073
Travel duration							0.166411	-0.0848477	0.430169	0.192742	NA	NA	NA	NA	NA	NA	NA	NA
Medical:intestinal	20	7.58	11	6.32	9	10.59	0.562346	-0.38414	1.48534	0.231945	NA	NA	NA	NA	NA	NA	NA	NA
Lipid lowering meds	45	17.05	33	18.97	12	14.12	-0.353301	-1.10602	0.342392	0.335242	NA	NA	NA	NA	NA	NA	NA	NA
Unwashed fruit	144	53.93	92	52.87	52	59.09	0.252655	-0.263783	0.775942	0.339856	NA	NA	NA	NA	NA	NA	NA	NA
Purpose:Adventure	27	10.23	16	9.2	11	12.94	0.383836	-0.456097	1.19188	0.356444	NA	NA	NA	NA	NA	NA	NA	NA
West Africa	20	7.66	15	8.67	5	5.68	-0.454858	-1.60574	0.531822	0.394235	NA	NA	NA	NA	NA	NA	NA	NA
Medical:lung	22	8.33	13	7.47	9	10.59	0.382946	-0.541028	1.26705	0.400419	NA	NA	NA	NA	NA	NA	NA	NA
Antidepressants	36	13.64	22	12.64	14	16.47	0.309216	-0.436597	1.02767	0.404421	NA	NA	NA	NA	NA	NA	NA	NA
South America	49	18.77	30	17.34	19	21.59	0.27198	-0.382673	0.908464	0.406697	NA	NA	NA	NA	NA	NA	NA	NA
Flu vaccine	33	12.55	24	13.87	9	10.59	-0.307616	-1.17069	0.476112	0.459095	NA	NA	NA	NA	NA	NA	NA	NA
Medical:cancer	40	15.15	25	14.37	15	17.65	0.244625	-0.473921	0.935724	0.493566	NA	NA	NA	NA	NA	NA	NA	NA
South Asia	42	16.09	26	15.03	16	18.18	0.228259	-0.471691	0.903762	0.512832	0.474293	-0.401105	1.34265	0.283848	0.445247	0.468012	0.951358	0.34248
Left ESBL+ positive	23	8.61	16	9.2	6	6.82	-0.324954	-1.38084	0.604648	0.513802	NA	NA	NA	NA	NA	NA	NA	NA
Undercooked fish	44	16.48	31	17.82	13	14.77	-0.223681	-0.957968	0.462877	0.534232	NA	NA	NA	NA	NA	NA	NA	NA
Undercooked meat	31	11.61	22	12.64	9	10.23	-0.239385	-1.1082	0.553855	0.568046	-0.293128	-1.28243	0.63176	0.544851	-0.236229	0.486303	-0.485765	0.627591
South East Asia	40	15.33	28	16.18	12	13.64	-0.201297	-0.964094	0.509573	0.589387	-0.677137	-1.69046	0.282423	0.175938	-0.607753	0.503702	-1.20657	0.228832
Tetanus vaccine	45	17.11	28	16.18	16	18.82	0.183011	-0.512236	0.851357	0.596678	NA	NA	NA	NA	NA	NA	NA	NA
Typhoid vaccine	210	79.85	136	78.61	69	81.18	0.159781	-0.480296	0.835121	0.632096	NA	NA	NA	NA	NA	NA	NA	NA
Purpose:Business	34	12.88	24	13.79	10	11.76	-0.182322	-1.01101	0.580704	0.650226	NA	NA	NA	NA	NA	NA	NA	NA
Multivitamin	69	26.14	45	25.86	24	28.24	0.12033	-0.470775	0.69617	0.685071	NA	NA	NA	NA	NA	NA	NA	NA
Food in family home	106	39.7	69	39.66	37	42.05	0.0989461	-0.425137	0.61886	0.709704	NA	NA	NA	NA	NA	NA	NA	NA
HepA vaccine	115	43.73	77	44.51	36	42.35	-0.0877586	-0.61591	0.435057	0.742917	NA	NA	NA	NA	NA	NA	NA	NA
Abx in past year	57	29.38	37	29.84	18	27.69	-0.104786	-0.784845	0.552277	0.757685	NA	NA	NA	NA	NA	NA	NA	NA
Purpose:Leisure	193	73.11	128	73.56	64	75.29	0.0909718	-0.497124	0.701629	0.765217	NA	NA	NA	NA	NA	NA	NA	NA
Medical:joint	20	7.58	14	8.05	6	7.06	-0.141572	-1.21095	0.812136	0.780046	NA	NA	NA	NA	NA	NA	NA	NA
Central America	19	7.28	13	7.51	6	6.82	-0.104735	-1.18115	0.862218	0.837882	NA	NA	NA	NA	NA	NA	NA	NA
Working during travel	52	19.48	34	19.54	18	20.45	0.0571584	-0.59796	0.686981	0.860896	NA	NA	NA	NA	NA	NA	NA	NA
Uncooked veg	147	55.06	97	55.75	50	56.82	0.0435313	-0.472444	0.56379	0.868951	-0.235112	-0.838653	0.363166	0.441789	-0.243207	0.312882	-0.777315	0.437765
Utah	17	6.37	11	6.32	6	6.82	0.0808951	-1.01465	1.08358	0.877604	NA	NA	NA	NA	NA	NA	NA	NA
Mening vaccine	20	7.6	13	7.51	6	7.06	-0.0674639	-1.14462	0.900462	0.89524	NA	NA	NA	NA	NA	NA	NA	NA
MMR vaccine	19	7.22	13	7.51	6	7.06	-0.0674639	-1.14462	0.900462	0.89524	NA	NA	NA	NA	NA	NA	NA	NA
Asthma inhaler	19	7.2	13	7.47	6	7.06	-0.0612334	-1.13833	0.906615	0.90486	NA	NA	NA	NA	NA	NA	NA	NA
Medical:cardiovascular	75	28.41	50	28.74	24	28.24	-0.0245615	-0.610175	0.543978	0.9333	NA	NA	NA	NA	NA	NA	NA	NA
Antihyper	42	15.91	28	16.09	14	16.47	0.0277796	-0.697078	0.715241	0.938128	NA	NA	NA	NA	NA	NA	NA	NA
Medical:immunological	21	7.95	14	8.05	7	8.24	0.0253178	-0.979028	0.944098	0.958202	NA	NA	NA	NA	NA	NA	NA	NA
Anticoagulants	40	15.15	27	15.52	13	15.29	-0.017121	-0.762909	0.686081	0.962786	NA	NA	NA	NA	NA	NA	NA	NA
Malaria medication	161	61.45	107	61.49	54	61.36	-0.0055127	-0.529814	0.525736	0.983632	NA	NA	NA	NA	NA	NA	NA	NA
Any medical issue	208	78.79	137	78.74	67	78.82	0.00525785	-0.61876	0.656411	0.987042	NA	NA	NA	NA	NA	NA	NA	NA

## Sheet: Page 4 bc_perturbation
			Individual				Multivariable
Variable	n	%	Change in BC	95% CI lower	95% CI upper	p	Change in BC	95% CI lower	95% CI upper	p
Antibiotics	30	11.54	0.0646021	0.0200708	0.109133	0.00463068	0.0598803	0.0128231	0.106938	0.0128723
Age			0.0195943	0.00527534	0.0339133	0.00750521	0.01771	0.00106884	0.0343512	0.0371027
Birth control	31	11.74	-0.0545943	-0.0984297	-0.0107589	0.0148481	-0.027681	-0.0739386	0.0185766	0.239515
Unfiltered tapwater	69	25.84	-0.0405396	-0.07327	-0.0078092	0.0153982	-0.0492991	-0.082732	-0.0158662	0.00403639
Typhoid vaccine	210	79.85	-0.0364669	-0.0720105	-0.0009233	0.0443798	-0.0268248	-0.0635899	0.00994035	0.151857
Acquired targeted AMR organism	101	41.56	0.0273165	-0.0036189	0.0582519	0.0832347	0.0216811	-0.0087504	0.0521126	0.161683
Unwashed fruit	144	53.93	0.0239624	-0.0046072	0.052532	0.0998298	0.0198155	-0.0105568	0.0501878	0.199851
Purpose:Research/education	20	7.58	0.0450451	-0.0087156	0.0988058	0.10017	0.0457439	-0.0101004	0.101588	0.107878
Multivitamin	69	26.14	0.025945	-0.0065966	0.0584866	0.117638	NA	NA	NA	NA
Antidepressants	36	13.64	0.0298765	-0.0120059	0.0717589	0.161312	NA	NA	NA	NA
Malaria medication	161	61.45	0.0207918	-0.0086061	0.0501897	0.164899	NA	NA	NA	NA
Antihyper	42	15.91	0.0278031	-0.0115941	0.0672003	0.165823	NA	NA	NA	NA
Asthma inhaler	19	7.2	-0.0355887	-0.0907168	0.0195395	0.204791	NA	NA	NA	NA
Diarrhea	88	33.59	0.0189635	-0.011221	0.049148	0.21715	0.0139584	-0.0178989	0.0458157	0.388771
Travel duration			0.00902382	-0.0054432	0.0234908	0.22044	NA	NA	NA	NA
YFever vaccine	70	26.62	0.0201752	-0.0125005	0.0528509	0.22515	NA	NA	NA	NA
Uncooked veg	147	55.06	0.0175811	-0.0110908	0.046253	0.228369	NA	NA	NA	NA
Medical:skin	20	7.58	-0.0326816	-0.0865703	0.0212072	0.233481	NA	NA	NA	NA
Purpose:Leisure	193	73.11	-0.0192844	-0.0513893	0.0128206	0.237968	NA	NA	NA	NA
Flu vaccine	33	12.55	-0.0228642	-0.0665669	0.0208385	0.303863	NA	NA	NA	NA
VFR	20	7.58	0.0264326	-0.0276357	0.0805009	0.336609	NA	NA	NA	NA
Medical:intestinal	20	7.58	-0.0252638	-0.079323	0.0287953	0.358291	NA	NA	NA	NA
Southern Africa	30	11.49	-0.0181998	-0.063452	0.0270525	0.429087	NA	NA	NA	NA
Abx in past year	57	29.38	-0.0151358	-0.0533398	0.0230681	0.435479	NA	NA	NA	NA
Medical:joint	20	7.58	0.0207133	-0.0337343	0.075161	0.454463	NA	NA	NA	NA
Undercooked fish	44	16.48	-0.0138608	-0.052306	0.0245845	0.47839	NA	NA	NA	NA
Medical:immunological	21	7.95	-0.0184976	-0.0713622	0.034367	0.491427	NA	NA	NA	NA
Any medical issue	208	78.79	0.0123332	-0.0230563	0.0477227	0.493168	NA	NA	NA	NA
Probiotic	25	9.36	-0.0169317	-0.0660841	0.0322207	0.498186	NA	NA	NA	NA
Medical:cardiovascular	75	28.41	0.0106707	-0.0218918	0.0432333	0.519308	NA	NA	NA	NA
Utah	17	6.37	-0.0175826	-0.0764294	0.0412641	0.556818	NA	NA	NA	NA
Food in family home	106	39.7	0.00870848	-0.0204743	0.0378913	0.557313	NA	NA	NA	NA
Departed with targeted AMR organism	23	8.61	0.0142781	-0.0367375	0.0652937	0.582039	NA	NA	NA	NA
East Africa	39	14.94	0.0108057	-0.0295853	0.0511967	0.598764	NA	NA	NA	NA
HepA vaccine	115	43.73	-0.0075778	-0.0365144	0.0213589	0.606518	NA	NA	NA	NA
South East Asia	40	15.33	-0.0092454	-0.0492043	0.0307135	0.649037	-0.0177123	-0.0639705	0.028546	0.45126
Medical:allergies	116	43.94	0.00659074	-0.0221734	0.0353549	0.652226	NA	NA	NA	NA
Streetfood	84	31.46	0.00698601	-0.0237588	0.0377308	0.654941	0.019438	-0.0173392	0.0562152	0.298702
Medical:lung	22	8.33	-0.0108353	-0.0627718	0.0411012	0.681545	NA	NA	NA	NA
West Africa	20	7.66	0.0112674	-0.0428538	0.0653886	0.682164	0.0148643	-0.0484581	0.0781866	0.64407
Travel in past year	122	62.89	-0.0060328	-0.041732	0.0296665	0.739242	NA	NA	NA	NA
Lipid lowering meds	45	17.05	-0.0063727	-0.0448075	0.0320622	0.744312	NA	NA	NA	NA
Medical:neurological	43	16.29	-0.0061423	-0.0454779	0.0331933	0.758721	NA	NA	NA	NA
Mening vaccine	20	7.6	-0.0084625	-0.0626634	0.0457383	0.758743	NA	NA	NA	NA
Anticoagulants	40	15.15	0.00569738	-0.0344805	0.0458752	0.780287	NA	NA	NA	NA
South America	49	18.77	0.00498474	-0.0319871	0.0419566	0.790832	NA	NA	NA	NA
Central America	19	7.28	-0.0073092	-0.0626965	0.0480781	0.795169	NA	NA	NA	NA
Tetanus vaccine	45	17.11	0.00493507	-0.0330661	0.0429363	0.798361	NA	NA	NA	NA
NY	28	10.49	0.00586837	-0.0410477	0.0527844	0.805647	NA	NA	NA	NA
Undercooked meat	31	11.61	-0.0047137	-0.0495392	0.0401119	0.836125	NA	NA	NA	NA
Boston	222	83.15	0.00361432	-0.035148	0.0423767	0.854468	NA	NA	NA	NA
South Asia	42	16.09	0.00315782	-0.0370686	0.0433842	0.877266	-0.0101387	-0.0532377	0.0329602	0.643361
Purpose:Business	34	12.88	-0.0029747	-0.0458009	0.0398515	0.891314	NA	NA	NA	NA
Working during travel	52	19.48	0.00246071	-0.0338763	0.0387977	0.894025	NA	NA	NA	NA
MMR vaccine	19	7.22	-0.0031534	-0.0584305	0.0521238	0.910644	NA	NA	NA	NA
Medical:cancer	40	15.15	0.00217811	-0.0387366	0.0430928	0.916592	NA	NA	NA	NA
Purpose:Adventure	27	10.23	-0.0023127	-0.0496032	0.0449778	0.923357	NA	NA	NA	NA
Medical:endocrine	37	14.02	0.00067594	-0.0406022	0.0419541	0.974301	NA	NA	NA	NA
Thyroid meds	22	8.33	-0.0006418	-0.052499	0.0512154	0.980575	NA	NA	NA	NA

## Sheet: Page 5 ecoli_acquisition
							Individual				Multivariable
Variable	n	%	No E. coli acq	%	E. coli acq	%	Log OR	95% CI lower	95% CI upper	p	Log OR	95% CI lower	95% CI upper	p
Unfiltered tapwater	69	25.84	32	35.96	37	20.79	-0.760527	-1.32643	-0.194729	0.00826105	-1.16853	-1.86863	-0.489982	0.00085224
South Asia	42	16.09	7	8.05	35	20.11	1.05699	0.254578	1.99278	0.015616	1.34804	0.42644	2.37979	0.00625184
Typhoid vaccine	210	79.85	78	87.64	132	75.86	-0.813681	-1.57682	-0.123633	0.026855	NA	NA	NA	NA
East Africa	39	14.94	19	21.84	20	11.49	-0.766152	-1.4593	-0.0719083	0.029465	-0.648458	-1.47363	0.170651	0.120233
Streetfood	84	31.46	22	24.72	62	34.83	0.487194	-0.0740979	1.07372	0.0949607	0.738459	0.0380219	1.46881	0.0422577
Lipid lowering meds	45	17.05	11	12.36	34	19.43	0.536414	-0.170062	1.31054	0.15202	NA	NA	NA	NA
Medical:immunological	21	7.95	10	11.24	11	6.29	-0.635108	-1.53904	0.278988	0.165433	NA	NA	NA	NA
VFR	20	7.58	4	4.49	16	9.14	0.760041	-0.279567	2.03388	0.186184	0.573861	-0.75198	2.16621	0.427322
Medical:intestinal	20	7.58	4	4.49	16	9.14	0.760041	-0.279567	2.03388	0.186184	NA	NA	NA	NA
Medical:skin	20	7.58	4	4.49	16	9.14	0.760041	-0.279567	2.03388	0.186184	NA	NA	NA	NA
South East Asia	40	15.33	10	11.49	30	17.24	0.472604	-0.264831	1.28465	0.227358	NA	NA	NA	NA
Asthma inhaler	19	7.2	4	4.49	15	8.57	0.689233	-0.36016	1.96794	0.233504	NA	NA	NA	NA
Food in family home	106	39.7	31	34.83	75	42.13	0.309215	-0.214016	0.844217	0.250941	NA	NA	NA	NA
Antidepressants	36	13.64	15	16.85	21	12	-0.396415	-1.10973	0.336724	0.279367	NA	NA	NA	NA
Boston	222	83.15	77	86.52	145	81.46	-0.378673	-1.12925	0.314348	0.300056	NA	NA	NA	NA
NY	28	10.49	7	7.87	21	11.8	0.449086	-0.40368	1.41496	0.325985	NA	NA	NA	NA
Medical:endocrine	37	14.02	10	11.24	27	15.43	0.365487	-0.381863	1.18383	0.355475	NA	NA	NA	NA
Purpose:Adventure	27	10.23	7	7.87	20	11.43	0.413116	-0.446405	1.38303	0.369034	NA	NA	NA	NA
Age							0.112707	-0.142212	0.368308	0.385545	NA	NA	NA	NA
West Africa	20	7.66	5	5.75	15	8.62	0.436427	-0.550481	1.58747	0.413764	NA	NA	NA	NA
Medical:allergies	116	43.94	36	40.45	80	45.71	0.214923	-0.300013	0.73673	0.415507	NA	NA	NA	NA
Multivitamin	69	26.14	26	29.21	43	24.57	-0.236564	-0.804633	0.342872	0.417587	NA	NA	NA	NA
Antibiotics	30	11.54	12	13.79	18	10.4	-0.320472	-1.09282	0.482576	0.421096	-0.22715	-1.14802	0.719055	0.630845
HepA vaccine	115	43.73	36	40.45	79	45.4	0.202344	-0.313223	0.724694	0.443844	NA	NA	NA	NA
Flu vaccine	33	12.55	13	14.61	20	11.49	-0.275436	-1.01719	0.495617	0.471872	NA	NA	NA	NA
Diarrhea	88	33.59	27	30.68	61	35.06	0.198523	-0.345232	0.757314	0.479083	0.400743	-0.245957	1.06981	0.230799
Thyroid meds	22	8.33	6	6.74	16	9.14	0.330766	-0.598427	1.38635	0.506141	NA	NA	NA	NA
Medical:cardiovascular	75	28.41	23	25.84	52	29.71	0.19322	-0.373268	0.780183	0.509953	NA	NA	NA	NA
Birth control	31	11.74	12	13.48	19	10.86	-0.246518	-1.00883	0.549848	0.531691	NA	NA	NA	NA
Purpose:Research/education	20	7.58	8	8.99	12	6.86	-0.293836	-1.21606	0.678043	0.537249	NA	NA	NA	NA
Medical:joint	20	7.58	8	8.99	12	6.86	-0.293836	-1.21606	0.678043	0.537249	NA	NA	NA	NA
Mening vaccine	20	7.6	8	8.99	12	6.9	-0.287682	-1.20998	0.684269	0.545839	NA	NA	NA	NA
Undercooked fish	44	16.48	13	14.61	31	17.42	0.209339	-0.476161	0.942718	0.560212	NA	NA	NA	NA
Purpose:Leisure	193	73.11	67	75.28	126	72	-0.169189	-0.766037	0.405866	0.570034	NA	NA	NA	NA
Purpose:Business	34	12.88	10	11.24	24	13.71	0.227637	-0.533451	1.0548	0.570432	NA	NA	NA	NA
Travel duration							0.0776947	-0.181582	0.387745	0.581876	-0.0495597	-0.384568	0.285906	0.763941
Medical:neurological	43	16.29	16	17.98	27	15.43	-0.183505	-0.853494	0.512474	0.596286	NA	NA	NA	NA
Uncooked veg	147	55.06	51	57.3	96	53.93	-0.13661	-0.653229	0.374953	0.601791	0.0187983	-0.573213	0.611849	0.950276
Southern Africa	30	11.49	9	10.34	21	12.07	0.173569	-0.626336	1.04659	0.680854	0.979268	0.025998	2.00893	0.0512906
Travel in past year	122	62.89	39	65	83	61.94	-0.132024	-0.77765	0.496598	0.683568	NA	NA	NA	NA
YFever vaccine	70	26.62	25	28.09	45	25.86	-0.113143	-0.681411	0.469126	0.698967	NA	NA	NA	NA
Any medical issue	208	78.79	69	77.53	139	79.43	0.112581	-0.518512	0.723138	0.721116	NA	NA	NA	NA
Utah	17	6.37	5	5.62	12	6.74	0.194298	-0.832888	1.36618	0.723344	NA	NA	NA	NA
Central America	19	7.28	7	8.05	12	6.9	-0.166573	-1.11632	0.854925	0.736401	NA	NA	NA	NA
Malaria medication	161	61.45	53	60.23	108	62.07	0.0775326	-0.451789	0.601134	0.772391	NA	NA	NA	NA
MMR vaccine	19	7.22	7	7.87	12	6.9	-0.141881	-1.09099	0.879096	0.774188	NA	NA	NA	NA
Working during travel	52	19.48	18	20.22	34	19.1	-0.0711447	-0.699713	0.582848	0.827022	NA	NA	NA	NA
Abx in past year	57	29.38	17	28.33	40	29.85	0.0735714	-0.588698	0.762505	0.830211	NA	NA	NA	NA
Medical:lung	22	8.33	7	7.87	15	8.57	0.0936855	-0.810863	1.08964	0.844441	NA	NA	NA	NA
Medical:cancer	40	15.15	14	15.73	26	14.86	-0.067419	-0.761295	0.661472	0.851634	NA	NA	NA	NA
Antibiotics for diarrhea	16	5.99	5	5.62	11	6.18	0.10128	-0.944494	1.2827	0.855381	NA	NA	NA	NA
Anticoagulants	40	15.15	13	14.61	27	15.43	0.0644086	-0.636528	0.808351	0.860268	NA	NA	NA	NA
Probiotic	25	9.36	8	8.99	17	9.55	0.0668166	-0.787563	0.999262	0.881928	0.292094	-0.660207	1.30671	0.556351
Undercooked meat	31	11.61	10	11.24	21	11.8	0.0551394	-0.723284	0.893238	0.892555	0.348062	-0.581866	1.33487	0.47332
South America	49	18.77	16	18.39	33	18.97	0.0378388	-0.611397	0.7195	0.910761	NA	NA	NA	NA
Tetanus vaccine	45	17.11	15	16.85	30	17.24	0.027399	-0.639787	0.729164	0.937078	NA	NA	NA	NA
Antihyper	42	15.91	14	15.73	28	16	0.0202027	-0.664879	0.743106	0.954842	NA	NA	NA	NA
Unwashed fruit	144	53.93	48	53.93	96	53.93	-1.01e-15	-0.512573	0.510267	1	NA	NA	NA	NA

## Sheet: Page 6 ARGchange
		Pre-travel ARG burden (RPKM; median [IQR])	Post-travel ARG burden (RPKM; median [IQR])
	East Africa	482.0 (320.1, 704.4)	532.3 (347.1, 1133.1)
	Southern Africa	498.8 (371.6, 714.6)	589.9 (482.6, 910.9)
	South Asia	506.2 (308.8, 723.5)	719.8 (443.6, 1099.7)
	Southeast Asia	457.4 (364.1, 605.6)	544.7 (368.8, 1082.9)
	West Africa	463.1 (363.6, 677.9)	707.4 (465.6, 917.6)
	South America	473.3 (351.3, 671.7)	647.3 (398.7, 921.1)

## Sheet: Page 7 ARG_dynamics
ARO	ARO name	Gene Family	Drug Class	Resistance Mechanism	High Risk	E. coli correlation	Proportion loss	Proportion acquire	p	cor
ARO:3003549	mdtO	major facilitator superfamily (MFS) antibiotic efflux pump	acridine dye;disinfecting agents and intercalating dyes;nucleoside antibiotic	antibiotic efflux	0	0.947189	0.0749064	0.389513	1.3e-13	1
ARO:3000828	baeR	resistance-nodulation-cell division (RND) antibiotic efflux pump	aminocoumarin antibiotic;aminoglycoside antibiotic	antibiotic efflux	0	0.952863	0.0711611	0.378277	1.65e-13	1
ARO:3001214	mdtM	major facilitator superfamily (MFS) antibiotic efflux pump	acridine dye;disinfecting agents and intercalating dyes;fluoroquinolone antibiotic;lincosamide antibiotic;nucleoside antibiotic;phenicol antibiotic	antibiotic efflux	0	0.922837	0.0486891	0.370787	1.5e-15	1
ARO:3000829	baeS	resistance-nodulation-cell division (RND) antibiotic efflux pump	aminocoumarin antibiotic;aminoglycoside antibiotic	antibiotic efflux	0	0.887838	0.0262172	0.367041	3.61e-19	0
ARO:3003550	mdtP	major facilitator superfamily (MFS) antibiotic efflux pump	acridine dye;disinfecting agents and intercalating dyes;nucleoside antibiotic	antibiotic efflux	0	0.964988	0.0599251	0.367041	4.02e-14	1
ARO:3001216	mdtH	major facilitator superfamily (MFS) antibiotic efflux pump	fluoroquinolone antibiotic	antibiotic efflux	0	0.958817	0.0599251	0.367041	4.02e-14	1
ARO:3000508	gadX	resistance-nodulation-cell division (RND) antibiotic efflux pump	fluoroquinolone antibiotic;macrolide antibiotic;penam	antibiotic efflux	0	0.951697	0.0636704	0.367041	1.01e-13	1
ARO:3003576	eptA	pmr phosphoethanolamine transferase	peptide antibiotic	antibiotic target alteration	0	0.912139	0.0524345	0.363296	1.13e-14	1
ARO:3000830	cpxA	resistance-nodulation-cell division (RND) antibiotic efflux pump	aminocoumarin antibiotic;aminoglycoside antibiotic	antibiotic efflux	0	0.961444	0.0711611	0.363296	1.03e-12	1
ARO:3000518	CRP	resistance-nodulation-cell division (RND) antibiotic efflux pump	fluoroquinolone antibiotic;macrolide antibiotic;penam	antibiotic efflux	0	0.924418	0.0411985	0.359551	6.43e-16	1
ARO:3000502	AcrF	resistance-nodulation-cell division (RND) antibiotic efflux pump	cephalosporin;cephamycin;fluoroquinolone antibiotic;penam	antibiotic efflux	0	0.953925	0.0486891	0.359551	6.21e-15	1
ARO:3002986	bacA	undecaprenyl pyrophosphate related proteins	peptide antibiotic	antibiotic target alteration	1	0.960813	0.0561798	0.359551	4.02e-14	1
ARO:3000793	mdtB	resistance-nodulation-cell division (RND) antibiotic efflux pump	aminocoumarin antibiotic	antibiotic efflux	0	0.972816	0.0674157	0.359551	5.88e-13	1
ARO:3003578	PmrF	pmr phosphoethanolamine transferase	peptide antibiotic	antibiotic target alteration	0	0.944456	0.101124	0.359551	2.18e-09	1
ARO:3000795	mdtE	resistance-nodulation-cell division (RND) antibiotic efflux pump	fluoroquinolone antibiotic;macrolide antibiotic;penam	antibiotic efflux	1	0.968203	0.0636704	0.355805	3.26e-13	1
ARO:3000499	AcrE	resistance-nodulation-cell division (RND) antibiotic efflux pump	cephalosporin;cephamycin;fluoroquinolone antibiotic;penam	antibiotic efflux	0	0.95669	0.0486891	0.348315	2.19e-14	1
ARO:3000656	AcrS	resistance-nodulation-cell division (RND) antibiotic efflux pump	cephalosporin;cephamycin;fluoroquinolone antibiotic;glycylcycline;penam;phenicol antibiotic;rifamycin antibiotic;tetracycline antibiotic;triclosan	antibiotic efflux	0	0.95463	0.0561798	0.344569	1.65e-13	1
ARO:3003950	msbA	ATP-binding cassette (ABC) antibiotic efflux pump	nitroimidazole antibiotic	antibiotic efflux	0	0.956549	0.0711611	0.344569	1.08e-11	1
ARO:3003548	mdtN	major facilitator superfamily (MFS) antibiotic efflux pump	acridine dye;disinfecting agents and intercalating dyes;nucleoside antibiotic	antibiotic efflux	0	0.961917	0.0711611	0.344569	1.08e-11	1
ARO:3000206	emrK	major facilitator superfamily (MFS) antibiotic efflux pump	tetracycline antibiotic	antibiotic efflux	0	0.925073	0.0749064	0.344569	2.89e-11	1
ARO:3000516	emrR	major facilitator superfamily (MFS) antibiotic efflux pump	fluoroquinolone antibiotic	antibiotic efflux	0	0.947825	0.0486891	0.337079	5.86e-14	1
ARO:3000796	mdtF	resistance-nodulation-cell division (RND) antibiotic efflux pump	fluoroquinolone antibiotic;macrolide antibiotic;penam	antibiotic efflux	0	0.951841	0.0636704	0.337079	3.74e-12	1
ARO:3003838	gadW	resistance-nodulation-cell division (RND) antibiotic efflux pump	fluoroquinolone antibiotic;macrolide antibiotic;penam	antibiotic efflux	0	0.854328	0.082397	0.337079	4.58e-10	0
ARO:3000216	acrB	resistance-nodulation-cell division (RND) antibiotic efflux pump	cephalosporin;fluoroquinolone antibiotic;glycylcycline;penam;phenicol antibiotic;rifamycin antibiotic;tetracycline antibiotic;triclosan	antibiotic efflux	0	0.957395	0.0449438	0.333333	4.02e-14	1
ARO:3000676	H-NS	major facilitator superfamily (MFS) antibiotic efflux pump;resistance-nodulation-cell division (RND) antibiotic efflux pump	cephalosporin;cephamycin;fluoroquinolone antibiotic;macrolide antibiotic;penam;tetracycline antibiotic	antibiotic efflux	0	0.928774	0.0486891	0.333333	9.19e-14	1
ARO:3000254	emrY	major facilitator superfamily (MFS) antibiotic efflux pump	tetracycline antibiotic	antibiotic efflux	0	0.93738	0.0524345	0.333333	2.18e-13	1
ARO:3000237	TolC	ATP-binding cassette (ABC) antibiotic efflux pump;major facilitator superfamily (MFS) antibiotic efflux pump;resistance-nodulation-cell division (RND) antibiotic efflux pump	aminocoumarin antibiotic;aminoglycoside antibiotic;carbapenem;cephalosporin;cephamycin;fluoroquinolone antibiotic;glycylcycline;macrolide antibiotic;penam;penem;peptide antibiotic;phenicol antibiotic;rifamycin antibiotic;tetracycline antibiotic;triclosan	antibiotic efflux	1	0.949317	0.0636704	0.333333	6.1e-12	1
ARO:3000832	evgA	major facilitator superfamily (MFS) antibiotic efflux pump;resistance-nodulation-cell division (RND) antibiotic efflux pump	fluoroquinolone antibiotic;macrolide antibiotic;penam;tetracycline antibiotic	antibiotic efflux	0	0.923394	0.0749064	0.329588	1.88e-10	1
ARO:3000027	emrA	major facilitator superfamily (MFS) antibiotic efflux pump	fluoroquinolone antibiotic	antibiotic efflux	0	0.953778	0.0411985	0.318352	5.86e-14	1
ARO:3000074	emrB	major facilitator superfamily (MFS) antibiotic efflux pump	fluoroquinolone antibiotic	antibiotic efflux	0	0.941817	0.0636704	0.318352	4.13e-11	1
ARO:3004043	Escherichia coli acrA	resistance-nodulation-cell division (RND) antibiotic efflux pump	cephalosporin;fluoroquinolone antibiotic;glycylcycline;penam;phenicol antibiotic;rifamycin antibiotic;tetracycline antibiotic;triclosan	antibiotic efflux	0	0.952204	0.0636704	0.310861	1.09e-10	1
ARO:3001329	mdtG	major facilitator superfamily (MFS) antibiotic efflux pump	fosfomycin	antibiotic efflux	0	0.94465	0.0561798	0.307116	2.22e-11	1
ARO:3004611	Escherichia coli ampC1 beta-lactamase	ampC-type beta-lactamase	cephalosporin;penam	antibiotic inactivation	0	0.748606	0.0262172	0.28839	2.19e-14	0
ARO:3000792	mdtA	resistance-nodulation-cell division (RND) antibiotic efflux pump	aminocoumarin antibiotic	antibiotic efflux	0	0.951449	0.0411985	0.28839	2.72e-12	1
ARO:3000794	mdtC	resistance-nodulation-cell division (RND) antibiotic efflux pump	aminocoumarin antibiotic	antibiotic efflux	0	0.920361	0.0674157	0.28839	4.93e-09	1
ARO:3004290	Escherichia coli ampC beta-lactamase	ampC-type beta-lactamase	cephalosporin;penam	antibiotic inactivation	0	0.867301	0.0599251	0.277154	3.2e-09	0
ARO:3000316	mphA	macrolide phosphotransferase (MPH)	macrolide antibiotic	antibiotic inactivation	1	0.36188	0.0262172	0.269663	1.65e-13	0
ARO:3003952	YojI	ATP-binding cassette (ABC) antibiotic efflux pump	peptide antibiotic	antibiotic efflux	0	0.905533	0.0262172	0.269663	1.65e-13	1
ARO:3003841	kdpE	kdpDE	aminoglycoside antibiotic	antibiotic efflux	0	0.930459	0.0337079	0.269663	2.72e-12	1
ARO:3000491	acrD	resistance-nodulation-cell division (RND) antibiotic efflux pump	aminoglycoside antibiotic	antibiotic efflux	0	0.944675	0.0486891	0.269663	3.64e-10	1
ARO:3000263	marA	General Bacterial Porin with reduced permeability to beta-lactams;resistance-nodulation-cell division (RND) antibiotic efflux pump	carbapenem;cephalosporin;cephamycin;fluoroquinolone antibiotic;glycylcycline;monobactam;penam;penem;phenicol antibiotic;rifamycin antibiotic;tetracycline antibiotic;triclosan	antibiotic efflux;reduced permeability to antibiotic	0	0.946708	0.0411985	0.262172	1.01e-10	1
ARO:3004612	Escherichia coli ampH beta-lactamase	ampC-type beta-lactamase	cephalosporin;penam	antibiotic inactivation	0	0.894049	0.0224719	0.258427	1.66e-13	0
ARO:3002639	APH(3'')-Ib	APH(3'')	aminoglycoside antibiotic	antibiotic inactivation	0	0.46585	0.0561798	0.247191	5.61e-08	0
ARO:3002660	APH(6)-Id	APH(6)	aminoglycoside antibiotic	antibiotic inactivation	0	0.459192	0.0486891	0.235955	3.35e-08	0
ARO:3004039	Escherichia coli emrE	small multidrug resistance (SMR) antibiotic efflux pump	macrolide antibiotic	antibiotic efflux	0	0.796689	0.0898876	0.228464	0.00038796	0
ARO:3003577	ugd	pmr phosphoethanolamine transferase	peptide antibiotic	antibiotic target alteration	0	0.684164	0.0561798	0.224719	9.69e-07	0
ARO:3000165	tet(A)	major facilitator superfamily (MFS) antibiotic efflux pump	tetracycline antibiotic	antibiotic efflux	0	0.574389	0.0299626	0.209738	3.87e-09	0
ARO:3000410	sul1	sulfonamide resistant sul	sulfonamide antibiotic;sulfone antibiotic	antibiotic target replacement	0	0.362215	0.0299626	0.209738	3.87e-09	0
ARO:3000412	sul2	sulfonamide resistant sul	sulfonamide antibiotic;sulfone antibiotic	antibiotic target replacement	0	0.467214	0.0411985	0.205993	2.29e-07	0
ARO:3000833	evgS	major facilitator superfamily (MFS) antibiotic efflux pump;resistance-nodulation-cell division (RND) antibiotic efflux pump	fluoroquinolone antibiotic;macrolide antibiotic;penam;tetracycline antibiotic	antibiotic efflux	0	0.599608	0.0486891	0.198502	4.33e-06	0
ARO:3005010	qacEdelta1	major facilitator superfamily (MFS) antibiotic efflux pump	acridine dye;disinfecting agents and intercalating dyes	antibiotic efflux	0	0.357753	0.0262172	0.168539	4.34e-07	0
ARO:3001690	OXA-255	OXA beta-lactamase	carbapenem;cephalosporin;penam	antibiotic inactivation	0	-0.0949577	0.157303	0.161049	1	0
ARO:3000166	tet(B)	major facilitator superfamily (MFS) antibiotic efflux pump	tetracycline antibiotic	antibiotic efflux	0	0.360212	0.0299626	0.146067	3.19e-05	0
ARO:3000186	tetM	tetracycline-resistant ribosomal protection protein	tetracycline antibiotic	antibiotic target protection	1	0.16128	0.161049	0.142322	1	0
ARO:3002541	AAC(3)-VIIa	AAC(3)	aminoglycoside antibiotic	antibiotic inactivation	0	0.363133	0.209738	0.131086	0.129261	0
ARO:3002628	aad(6)	ANT(6)	aminoglycoside antibiotic	antibiotic inactivation	0	-0.0817435	0.198502	0.116105	0.0809313	0
ARO:3004683	aadS	ANT(6)	aminoglycoside antibiotic	antibiotic inactivation	0	-0.0754483	0.0674157	0.11236	0.358166	0
ARO:3004837	OXA-724	OXA beta-lactamase	carbapenem;cephalosporin;penam	antibiotic inactivation	0	-0.0500666	0.149813	0.108614	0.629494	0
ARO:3000196	tet32	tetracycline-resistant ribosomal protection protein	tetracycline antibiotic	antibiotic target protection	0	-0.0443183	0.134831	0.108614	0.996667	0
ARO:3000616	mel	ABC-F ATP-binding cassette ribosomal protection protein	lincosamide antibiotic;macrolide antibiotic;oxazolidinone antibiotic;phenicol antibiotic;pleuromutilin antibiotic;streptogramin antibiotic;tetracycline antibiotic	antibiotic target protection	0	-0.0666294	0.108614	0.108614	1	0
ARO:3002756	QnrB41	quinolone resistance protein (qnr)	fluoroquinolone antibiotic	antibiotic target protection	1	0.0591658	0.011236	0.104869	2.73e-05	0
ARO:3004032	tetA(46)	ATP-binding cassette (ABC) antibiotic efflux pump	tetracycline antibiotic	antibiotic efflux	0	-0.0206654	0.0749064	0.0973783	0.996667	0
ARO:3000191	tetQ	tetracycline-resistant ribosomal protection protein	tetracycline antibiotic	antibiotic target protection	0	0.0167363	0.11985	0.0973783	1	0
ARO:3002688	catS	chloramphenicol acetyltransferase (CAT)	phenicol antibiotic	antibiotic inactivation	0	0.0803733	0.082397	0.0973783	1	0
ARO:3002897	SAT-4	streptothricin acetyltransferase (SAT)	nucleoside antibiotic	antibiotic inactivation	0	-0.0701024	0.172285	0.093633	0.0659922	0
ARO:3002647	APH(3')-IIIa	APH(3')	aminoglycoside antibiotic	antibiotic inactivation	0	-0.0590151	0.131086	0.093633	0.655702	0
ARO:3000205	tetX	tetracycline inactivation enzyme	glycylcycline;tetracycline antibiotic	antibiotic inactivation	0	-0.0779172	0.0711611	0.093633	0.996667	0
ARO:3002860	dfrA17	trimethoprim resistant dihydrofolate reductase dfr	diaminopyrimidine antibiotic	antibiotic target replacement	1	0.373399	0.011236	0.0898876	0.00026287	0
ARO:3004033	tetB(46)	ATP-binding cassette (ABC) antibiotic efflux pump	tetracycline antibiotic	antibiotic efflux	0	-0.0357733	0.131086	0.0898876	0.553514	0
ARO:3000498	ErmF	Erm 23S ribosomal RNA methyltransferase	lincosamide antibiotic;macrolide antibiotic;streptogramin antibiotic	antibiotic target alteration	0	-0.0419771	0.082397	0.0898876	1	0
ARO:3000522	ErmG	Erm 23S ribosomal RNA methyltransferase	lincosamide antibiotic;macrolide antibiotic;streptogramin antibiotic	antibiotic target alteration	0	-0.0726959	0.0861423	0.0898876	1	0
ARO:3002605	aadA5	ANT(3'')	aminoglycoside antibiotic	antibiotic inactivation	0	0.361439	0.00749064	0.0861423	0.00010759	0
ARO:3000375	ErmB	Erm 23S ribosomal RNA methyltransferase	lincosamide antibiotic;macrolide antibiotic;streptogramin antibiotic	antibiotic target alteration	1	0.0584736	0.11985	0.0861423	0.723296	0
ARO:3003559	cepA	cepA beta-lactamase	cephalosporin	antibiotic inactivation	0	0.0257622	0.0674157	0.0861423	1	0
ARO:3002837	lnuC	lincosamide nucleotidyltransferase (LNU)	lincosamide antibiotic	antibiotic inactivation	0	-0.0174102	0.146067	0.082397	0.139359	0
ARO:3002669	APH(2'')-Ig	APH(2'')	aminoglycoside antibiotic	antibiotic inactivation	0	0.00137437	0.108614	0.082397	0.894907	0
ARO:3002753	QnrB38	quinolone resistance protein (qnr)	fluoroquinolone antibiotic	antibiotic target protection	1	0.164191	0.00374532	0.0786517	6.19e-05	0
ARO:3001407	OXA-12	OXA beta-lactamase	carbapenem;cephalosporin;penam	antibiotic inactivation	0	0.0469439	0.0749064	0.0786517	1	0
ARO:3002930	vanRO	glycopeptide resistance gene cluster;vanR	glycopeptide antibiotic	antibiotic target alteration	0	-0.037254	0.194757	0.0749064	0.00105266	0
ARO:3002858	dfrA12	trimethoprim resistant dihydrofolate reductase dfr	diaminopyrimidine antibiotic	antibiotic target replacement	1	0.359138	0.011236	0.0674157	0.00655003	0
ARO:3002859	dfrA14	trimethoprim resistant dihydrofolate reductase dfr	diaminopyrimidine antibiotic	antibiotic target replacement	1	0.242895	0.011236	0.0674157	0.00655003	0
ARO:3002854	dfrA1	trimethoprim resistant dihydrofolate reductase dfr	diaminopyrimidine antibiotic	antibiotic target replacement	1	0.102997	0.011236	0.0674157	0.00655003	0
ARO:3005166	Tet(X1)	tetracycline inactivation enzyme	tetracycline antibiotic	antibiotic inactivation	0	-0.0849023	0.0599251	0.0674157	1	0
ARO:3002797	QnrS8	quinolone resistance protein (qnr)	fluoroquinolone antibiotic	antibiotic target protection	1	0.22676	0.00749064	0.0636704	0.00345799	0
ARO:3002683	catI	chloramphenicol acetyltransferase (CAT)	phenicol antibiotic	antibiotic inactivation	0	0.201701	0.0149813	0.0636704	0.0294797	0
ARO:3004480	Bifidobacterium adolescentis rpoB mutants conferring resistance to rifampicin	rifamycin-resistant beta-subunit of RNA polymerase (rpoB)	peptide antibiotic;rifamycin antibiotic	antibiotic target alteration;antibiotic target replacement	0	-0.0452423	0.116105	0.0636704	0.204363	0
ARO:3002602	aadA2	ANT(3'')	aminoglycoside antibiotic	antibiotic inactivation	0	0.34012	0	0.0599251	0.0001659	0
ARO:3003163	CTX-M-155	CTX-M beta-lactamase	cephalosporin	antibiotic inactivation	1	0.151783	0.00374532	0.0599251	0.00134628	0
ARO:3000593	ErmQ	Erm 23S ribosomal RNA methyltransferase	lincosamide antibiotic;macrolide antibiotic;streptogramin antibiotic	antibiotic target alteration	0	0.0406623	0.0861423	0.0599251	0.839153	0
ARO:3004629	AAC(6')-Im	AAC(6')	aminoglycoside antibiotic	antibiotic inactivation	0	-0.0386718	0.0636704	0.0599251	1	0
ARO:3003197	aadA25	ANT(3'')	aminoglycoside antibiotic	antibiotic inactivation	0	0.360525	0.00749064	0.0561798	0.0100372	0
ARO:3005059	LptD	ATP-binding cassette (ABC) antibiotic efflux pump	aminocoumarin antibiotic;carbapenem;peptide antibiotic;rifamycin antibiotic	antibiotic efflux	0	0.10618	0.0262172	0.0561798	0.400064	0
ARO:3005047	eptB	pmr phosphoethanolamine transferase	peptide antibiotic	antibiotic target alteration	0	0.114332	0.0262172	0.0561798	0.400064	0
ARO:3002772	QnrB59	quinolone resistance protein (qnr)	fluoroquinolone antibiotic	antibiotic target protection	1	0.0932741	0	0.0524345	0.00062929	0
ARO:3001982	CTX-M-123	CTX-M beta-lactamase	cephalosporin	antibiotic inactivation	0	0.148213	0.00374532	0.0524345	0.00449219	0
ARO:3002146	DHA-15	DHA beta-lactamase	cephalosporin;cephamycin	antibiotic inactivation	0	0.241903	0.00374532	0.0524345	0.00449219	0
ARO:3002895	SAT-2	streptothricin acetyltransferase (SAT)	nucleoside antibiotic	antibiotic inactivation	0	0.119147	0.0149813	0.0524345	0.114003	0
ARO:3004580	Klebsiella pneumoniae KpnE	major facilitator superfamily (MFS) antibiotic efflux pump	aminoglycoside antibiotic;cephalosporin;macrolide antibiotic;peptide antibiotic;rifamycin antibiotic;tetracycline antibiotic	antibiotic efflux	0	0.149142	0.0262172	0.0524345	0.549368	0
ARO:3004588	Klebsiella pneumoniae KpnG	major facilitator superfamily (MFS) antibiotic efflux pump	aminoglycoside antibiotic;carbapenem;cephalosporin;fluoroquinolone antibiotic;macrolide antibiotic;penam;penem;peptide antibiotic	antibiotic efflux	0	0.072163	0.0299626	0.0524345	0.731601	0
ARO:3002635	APH(2'')-IIa	APH(2'')	aminoglycoside antibiotic	antibiotic inactivation	0	-0.0316983	0.0636704	0.0524345	1	0
ARO:3002863	dfrA8	trimethoprim resistant dihydrofolate reductase dfr	diaminopyrimidine antibiotic	antibiotic target replacement	0	0.0959447	0	0.0486891	0.00121663	0
ARO:3000413	sul3	sulfonamide resistant sul	sulfonamide antibiotic;sulfone antibiotic	antibiotic target replacement	0	0.356485	0.00374532	0.0486891	0.00793457	0
ARO:3002923	vanRD	glycopeptide resistance gene cluster;vanR	glycopeptide antibiotic	antibiotic target alteration	0	-0.0185836	0.108614	0.0486891	0.0748285	0
ARO:3000596	ErmX	Erm 23S ribosomal RNA methyltransferase	lincosamide antibiotic;macrolide antibiotic;streptogramin antibiotic	antibiotic target alteration	0	-0.0291984	0.0187266	0.0486891	0.31282	0
ARO:3002882	lmrD	ATP-binding cassette (ABC) antibiotic efflux pump	lincosamide antibiotic	antibiotic efflux	0	-0.0456289	0.0786517	0.0486891	0.629494	0
ARO:3003209	FosA5	fosfomycin thiol transferase	fosfomycin	antibiotic inactivation	0	0.45901	0.0299626	0.0486891	0.868256	0
ARO:3004041	Klebsiella pneumoniae acrA	resistance-nodulation-cell division (RND) antibiotic efflux pump	cephalosporin;fluoroquinolone antibiotic;glycylcycline;penam;phenicol antibiotic;rifamycin antibiotic;tetracycline antibiotic;triclosan	antibiotic efflux	0	0.133347	0.0299626	0.0486891	0.868256	0
ARO:3002686	catP	chloramphenicol acetyltransferase (CAT)	phenicol antibiotic	antibiotic inactivation	0	-0.0200872	0.0374532	0.0486891	1	0
ARO:3002612	aadA12	ANT(3'')	aminoglycoside antibiotic	antibiotic inactivation	0	0.341384	0	0.0449438	0.00235478	0
ARO:3004659	Mef(En2)	major facilitator superfamily (MFS) antibiotic efflux pump	macrolide antibiotic	antibiotic efflux	0	-0.132706	0.0262172	0.0449438	0.8625	0
ARO:3000195	tetB(P)	tetracycline-resistant ribosomal protection protein	tetracycline antibiotic	antibiotic target protection	0	-0.0001277	0.0599251	0.0449438	1	0
ARO:3004122	Klebsiella pneumoniae OmpK37	General Bacterial Porin with reduced permeability to beta-lactams	carbapenem;cephalosporin;cephamycin;monobactam;penam;penem	reduced permeability to antibiotic	0	0.12152	0.0187266	0.0411985	0.592679	0
ARO:3002641	APH(3')-Ia	APH(3')	aminoglycoside antibiotic	antibiotic inactivation	0	0.2134	0.0224719	0.0411985	0.834954	0
ARO:3005053	ArnT	pmr phosphoethanolamine transferase	peptide antibiotic	antibiotic target alteration	0	0.0908821	0.0262172	0.0411985	0.996667	0
ARO:3003922	oqxA	resistance-nodulation-cell division (RND) antibiotic efflux pump	diaminopyrimidine antibiotic;fluoroquinolone antibiotic;glycylcycline;nitrofuran antibiotic;tetracycline antibiotic	antibiotic efflux	0	0.292795	0.0299626	0.0411985	1	0
ARO:3004583	Klebsiella pneumoniae KpnF	major facilitator superfamily (MFS) antibiotic efflux pump	aminoglycoside antibiotic;cephalosporin;macrolide antibiotic;peptide antibiotic;rifamycin antibiotic;tetracycline antibiotic	antibiotic efflux	0	0.149771	0.0299626	0.0411985	1	0
ARO:3002533	AAC(3)-IIa	AAC(3)	aminoglycoside antibiotic	antibiotic inactivation	0	0.215681	0.00749064	0.0374532	0.137306	0
ARO:3000179	tet(L)	major facilitator superfamily (MFS) antibiotic efflux pump	tetracycline antibiotic	antibiotic efflux	0	0.124761	0.00749064	0.0374532	0.137306	0
ARO:3002429	OKP-A-12	OKP beta-lactamase	cephalosporin;penam	antibiotic inactivation	0	0.102147	0.0149813	0.0374532	0.526731	0
ARO:3003002	CfxA2	CfxA beta-lactamase	cephamycin	antibiotic inactivation	0	-0.0739989	0.0524345	0.0374532	1	0
ARO:3004454	Campylobacter coli chloramphenicol acetyltransferase	chloramphenicol acetyltransferase (CAT)	phenicol antibiotic	antibiotic inactivation	0	-0.0131807	0.0299626	0.0374532	1	0
ARO:3000180	tetA(P)	major facilitator superfamily (MFS) antibiotic efflux pump	tetracycline antibiotic	antibiotic efflux	0	0.083422	0.0337079	0.0374532	1	0
ARO:3000024	patA	ATP-binding cassette (ABC) antibiotic efflux pump	fluoroquinolone antibiotic	antibiotic efflux	0	-0.0306142	0.0224719	0.0337079	1	0
ARO:3002705	floR	major facilitator superfamily (MFS) antibiotic efflux pump	phenicol antibiotic	antibiotic efflux	1	0.523368	0	0.0299626	0.0311458	0
ARO:3002861	dfrA5	trimethoprim resistant dihydrofolate reductase dfr	diaminopyrimidine antibiotic	antibiotic target replacement	1	0.0593407	0	0.0299626	0.0311458	0
ARO:3000595	ErmT	Erm 23S ribosomal RNA methyltransferase	lincosamide antibiotic;macrolide antibiotic;streptogramin antibiotic	antibiotic target alteration	1	0.265267	0.0149813	0.0299626	0.871586	0
ARO:3004035	tetA(60)	ATP-binding cassette (ABC) antibiotic efflux pump	tetracycline antibiotic	antibiotic efflux	0	-0.0131161	0.0299626	0.0299626	1	0
ARO:3002725	QnrB11	quinolone resistance protein (qnr)	fluoroquinolone antibiotic	antibiotic target protection	1	0.216369	0	0.0262172	0.061472	0
ARO:3004359	ACI-1	ACI beta-lactamase	cephalosporin;penam;penem	antibiotic inactivation	0	0.340221	0.00374532	0.0262172	0.233594	0
ARO:3004042	Enterobacter cloacae acrA	resistance-nodulation-cell division (RND) antibiotic efflux pump	cephalosporin;fluoroquinolone antibiotic;glycylcycline;penam;phenicol antibiotic;rifamycin antibiotic;tetracycline antibiotic;triclosan	antibiotic efflux	0	0.173002	0.00374532	0.0262172	0.233594	0
ARO:3003097	CfxA6	CfxA beta-lactamase	cephamycin	antibiotic inactivation	0	0.0191352	0.00749064	0.0262172	0.526731	0
ARO:3000823	ramA	General Bacterial Porin with reduced permeability to beta-lactams;resistance-nodulation-cell division (RND) antibiotic efflux pump	carbapenem;cephalosporin;cephamycin;fluoroquinolone antibiotic;glycylcycline;monobactam;penam;penem;phenicol antibiotic;rifamycin antibiotic;tetracycline antibiotic;triclosan	antibiotic efflux;reduced permeability to antibiotic	0	0.123599	0.011236	0.0262172	0.842469	0
ARO:3002999	CblA-1	CblA beta-lactamase	cephalosporin	antibiotic inactivation	0	-0.126106	0.0449438	0.0262172	0.8625	0
ARO:3001075	SHV-16	SHV beta-lactamase	carbapenem;cephalosporin;penam	antibiotic inactivation	1	0.103585	0.0262172	0.0262172	1	0
ARO:3003923	oqxB	resistance-nodulation-cell division (RND) antibiotic efflux pump	diaminopyrimidine antibiotic;fluoroquinolone antibiotic;glycylcycline;nitrofuran antibiotic;tetracycline antibiotic	antibiotic efflux	0	0.181426	0.0224719	0.0262172	1	0
ARO:3005069	rsmA	resistance-nodulation-cell division (RND) antibiotic efflux pump	diaminopyrimidine antibiotic;fluoroquinolone antibiotic;phenicol antibiotic	antibiotic efflux	0	0.502945	0.0187266	0.0262172	1	0
ARO:3002597	AAC(6')-Ie-APH(2'')-Ia	AAC(6');APH(2'')	aminoglycoside antibiotic	antibiotic inactivation	0	-0.0442406	0.0599251	0.0224719	0.182455	0
ARO:3005040	YajC	resistance-nodulation-cell division (RND) antibiotic efflux pump	cephalosporin;fluoroquinolone antibiotic;glycylcycline;penam;phenicol antibiotic;rifamycin antibiotic;tetracycline antibiotic;triclosan	antibiotic efflux	0	-0.0542518	0.0524345	0.0224719	0.36681	0
ARO:3002867	dfrF	trimethoprim resistant dihydrofolate reductase dfr	diaminopyrimidine antibiotic	antibiotic target replacement	0	-0.0915839	0.0449438	0.0224719	0.646613	0
ARO:3002875	dfrE	trimethoprim resistant dihydrofolate reductase dfr	diaminopyrimidine antibiotic	antibiotic target replacement	0	-0.0043765	0.00749064	0.0224719	0.732455	0
ARO:3004720	Tet(X4)	tetracycline inactivation enzyme	glycylcycline;tetracycline antibiotic	antibiotic inactivation	0	-0.0051076	0.0149813	0.0224719	1	0
ARO:3001777	OXA-347	OXA beta-lactamase	carbapenem;cephalosporin;penam	antibiotic inactivation	0	-0.0369902	0.0262172	0.0224719	1	0
ARO:3002690	Streptomyces lividans cmlR	major facilitator superfamily (MFS) antibiotic efflux pump	phenicol antibiotic	antibiotic efflux	0	-0.0465964	0.0262172	0.0224719	1	0
ARO:3003206	lsaE	ABC-F ATP-binding cassette ribosomal protection protein	lincosamide antibiotic;macrolide antibiotic;oxazolidinone antibiotic;phenicol antibiotic;pleuromutilin antibiotic;streptogramin antibiotic;tetracycline antibiotic	antibiotic target protection	0	-0.0261542	0.0149813	0.0224719	1	0
ARO:3002239	IMP-48	IMP beta-lactamase	carbapenem;cephalosporin;cephamycin;penam;penem	antibiotic inactivation	0	0.163991	0.0224719	0.0224719	1	0
ARO:3004601	LnuP	lincosamide nucleotidyltransferase (LNU)	lincosamide antibiotic	antibiotic inactivation	0	-0.0440409	0.0411985	0.0187266	0.592679	0
ARO:3002556	AAC(6')-Ii	AAC(6')	aminoglycoside antibiotic	antibiotic inactivation	0	0.100464	0.0149813	0.0187266	1	0
ARO:3003069	vanXYG	glycopeptide resistance gene cluster;vanXY	glycopeptide antibiotic	antibiotic target alteration	0	-0.0276297	0.0674157	0.0149813	0.0180376	0
ARO:3002629	ANT(6)-Ib	ANT(6)	aminoglycoside antibiotic	antibiotic inactivation	0	0.217785	0.0524345	0.0149813	0.114003	0
ARO:3001970	CTX-M-110	CTX-M beta-lactamase	cephalosporin	antibiotic inactivation	1	0.18438	0	0.0149813	0.381378	0
ARO:3002695	cmlA5	major facilitator superfamily (MFS) antibiotic efflux pump	phenicol antibiotic	antibiotic efflux	1	0.300382	0	0.0149813	0.381378	0
ARO:3005098	qacL	small multidrug resistance (SMR) antibiotic efflux pump	disinfecting agents and intercalating dyes	antibiotic efflux	0	0.301828	0	0.0149813	0.381378	0
ARO:3002934	vanSD	glycopeptide resistance gene cluster;vanS	glycopeptide antibiotic	antibiotic target alteration	0	-0.0039	0.0337079	0.0149813	0.693799	0
ARO:3002578	AAC(6')-Ib7	AAC(6')	aminoglycoside antibiotic	antibiotic inactivation	0	0.0555268	0.00374532	0.0149813	0.8625	0
ARO:3005056	Tet(X6)	tetracycline inactivation enzyme	tetracycline antibiotic	antibiotic inactivation	0	-0.007013	0.00374532	0.0149813	0.8625	0
ARO:3003551	emeA	multidrug and toxic compound extrusion (MATE) transporter	acridine dye;disinfecting agents and intercalating dyes	antibiotic efflux	0	-0.0106448	0.00374532	0.0149813	0.8625	0
ARO:3001425	OXA-31	OXA beta-lactamase	carbapenem;cephalosporin;penam	antibiotic inactivation	1	0.0964124	0.00374532	0.0149813	0.8625	0
ARO:3000578	CcrA	CcrA beta-lactamase	carbapenem	antibiotic inactivation	0	-0.0225229	0.00749064	0.0149813	1	0
ARO:3002626	ANT(6)-Ia	ANT(6)	aminoglycoside antibiotic	antibiotic inactivation	0	-0.0163353	0.0149813	0.0149813	1	0
ARO:3004682	aadA27	ANT(3'')	aminoglycoside antibiotic	antibiotic inactivation	0	0.00750983	0.0187266	0.0149813	1	0
ARO:3000556	tet(44)	tetracycline-resistant ribosomal protection protein	tetracycline antibiotic	antibiotic target protection	0	0.270046	0.0636704	0.011236	0.0108517	0
ARO:3003730	Bifidobacterium bifidum ileS conferring resistance to mupirocin	antibiotic-resistant isoleucyl-tRNA synthetase (ileS)	mupirocin	antibiotic target alteration	0	-0.0173383	0.0374532	0.011236	0.303223	0
ARO:3003013	dfrA15	trimethoprim resistant dihydrofolate reductase dfr	diaminopyrimidine antibiotic	antibiotic target replacement	1	0.0704694	0	0.011236	0.655702	0
ARO:3003741	mphE	macrolide phosphotransferase (MPH)	macrolide antibiotic	antibiotic inactivation	0	-0.0025681	0	0.011236	0.655702	0
ARO:3000746	mepR	multidrug and toxic compound extrusion (MATE) transporter	glycylcycline;tetracycline antibiotic	antibiotic efflux	0	-0.0263385	0	0.011236	0.655702	0
ARO:3002637	APH(2'')-IVa	APH(2'')	aminoglycoside antibiotic	antibiotic inactivation	0	-0.0481735	0.0262172	0.011236	0.842469	0
ARO:3004608	EreD	macrolide esterase	macrolide antibiotic	antibiotic inactivation	0	-0.0536468	0.00749064	0.011236	1	0
ARO:3002459	LEN-9	LEN beta-lactamase	penam;penem	antibiotic inactivation	0	-0.0234437	0.00374532	0.011236	1	0
ARO:3005049	CrcB	multidrug and toxic compound extrusion (MATE) transporter	aminoglycoside antibiotic	antibiotic efflux	0	0.0988056	0.00374532	0.011236	1	0
ARO:3002819	msrC	ABC-F ATP-binding cassette ribosomal protection protein	lincosamide antibiotic;macrolide antibiotic;oxazolidinone antibiotic;phenicol antibiotic;pleuromutilin antibiotic;streptogramin antibiotic;tetracycline antibiotic	antibiotic target protection	0	0.0986237	0.011236	0.011236	1	0
ARO:3002909	vanG	glycopeptide resistance gene cluster;van ligase	glycopeptide antibiotic	antibiotic target alteration	0	-0.038972	0.00749064	0.011236	1	0
ARO:3000300	lsaA	ABC-F ATP-binding cassette ribosomal protection protein	lincosamide antibiotic;macrolide antibiotic;oxazolidinone antibiotic;phenicol antibiotic;pleuromutilin antibiotic;streptogramin antibiotic;tetracycline antibiotic	antibiotic target protection	0	-0.0308627	0.011236	0.011236	1	0
ARO:3002804	FosA2	fosfomycin thiol transferase	fosfomycin	antibiotic inactivation	0	-0.0339245	0.0149813	0.011236	1	0
ARO:3002965	vanWG	glycopeptide resistance gene cluster;vanW	glycopeptide antibiotic	antibiotic target alteration	0	-0.0212934	0.011236	0.011236	1	0
ARO:3002957	vanYD	glycopeptide resistance gene cluster;vanY	glycopeptide antibiotic	antibiotic target alteration	1	-0.0308461	0.0187266	0.011236	1	0
ARO:3000826	sdiA	resistance-nodulation-cell division (RND) antibiotic efflux pump	cephalosporin;fluoroquinolone antibiotic;glycylcycline;penam;phenicol antibiotic;rifamycin antibiotic;tetracycline antibiotic;triclosan	antibiotic efflux	0	0.0300691	0.00374532	0.011236	1	0
ARO:3004460	Vibrio anguillarum chloramphenicol acetyltransferase	chloramphenicol acetyltransferase (CAT)	phenicol antibiotic	antibiotic inactivation	0	0.052859	0.0187266	0.011236	1	0
ARO:3002665	npmA	16S rRNA methyltransferase (A1408)	aminoglycoside antibiotic	antibiotic target alteration	0	-0.0316331	0.00374532	0.011236	1	0
ARO:3002589	AAC(6')-Iid	AAC(6')	aminoglycoside antibiotic	antibiotic inactivation	0	0.267324	0	0.00749064	0.996667	0
ARO:3000448	QepA1	major facilitator superfamily (MFS) antibiotic efflux pump	fluoroquinolone antibiotic	antibiotic efflux	0	0.0798236	0	0.00749064	0.996667	0
ARO:3002879	linG	lincosamide nucleotidyltransferase (LNU)	lincosamide antibiotic	antibiotic inactivation	0	0.20857	0	0.00749064	0.996667	0
ARO:3002789	QnrD2	quinolone resistance protein (qnr)	fluoroquinolone antibiotic	antibiotic target protection	0	0.0636044	0	0.00749064	0.996667	0
ARO:3003107	mef(B)	major facilitator superfamily (MFS) antibiotic efflux pump	macrolide antibiotic	antibiotic efflux	0	0.0526775	0	0.00749064	0.996667	0
ARO:3002848	arr-3	rifampin ADP-ribosyltransferase (Arr)	rifamycin antibiotic	antibiotic inactivation	0	0.100416	0	0.00749064	0.996667	0
ARO:3004470	poxtA	ABC-F ATP-binding cassette ribosomal protection protein	lincosamide antibiotic;macrolide antibiotic;oxazolidinone antibiotic;phenicol antibiotic;pleuromutilin antibiotic;streptogramin antibiotic;tetracycline antibiotic	antibiotic target protection	0	0.075794	0	0.00749064	0.996667	0
ARO:3005366	KPC-34	KPC beta-lactamase	carbapenem;cephalosporin;monobactam;penam	antibiotic inactivation	1	0.134747	0	0.00749064	0.996667	0
ARO:3004073	MuxA	resistance-nodulation-cell division (RND) antibiotic efflux pump	aminocoumarin antibiotic;macrolide antibiotic;monobactam;tetracycline antibiotic	antibiotic efflux	0	0.0452339	0	0.00749064	0.996667	0
ARO:3002985	arnA	pmr phosphoethanolamine transferase	peptide antibiotic	antibiotic target alteration	0	0.0570138	0	0.00749064	0.996667	0
ARO:3003746	optrA	ABC-F ATP-binding cassette ribosomal protection protein	lincosamide antibiotic;macrolide antibiotic;oxazolidinone antibiotic;phenicol antibiotic;pleuromutilin antibiotic;streptogramin antibiotic;tetracycline antibiotic	antibiotic target protection	0	0.0213779	0	0.00749064	0.996667	0
ARO:3000567	tet(40)	major facilitator superfamily (MFS) antibiotic efflux pump	tetracycline antibiotic	antibiotic efflux	0	-0.0623922	0.0149813	0.00749064	1	0
ARO:3004656	catII from Escherichia coli K-12	chloramphenicol acetyltransferase (CAT)	phenicol antibiotic	antibiotic inactivation	0	0.221148	0.00374532	0.00749064	1	0
ARO:3004688	MCR-1.11	MCR phosphoethanolamine transferase	peptide antibiotic	antibiotic target alteration	1	0.208746	0.00374532	0.00749064	1	0
ARO:3000192	tetS	tetracycline-resistant ribosomal protection protein	tetracycline antibiotic	antibiotic target protection	0	0.00729969	0.0149813	0.00749064	1	0
ARO:3001843	ACT-22	ACT beta-lactamase	carbapenem;cephalosporin;cephamycin;penam	antibiotic inactivation	0	0.0228942	0.00374532	0.00749064	1	0
ARO:3003948	efrA	ATP-binding cassette (ABC) antibiotic efflux pump	fluoroquinolone antibiotic;macrolide antibiotic;rifamycin antibiotic	antibiotic efflux	0	-0.0286189	0.00749064	0.00749064	1	0
ARO:3003112	lsaC	ABC-F ATP-binding cassette ribosomal protection protein	lincosamide antibiotic;macrolide antibiotic;oxazolidinone antibiotic;phenicol antibiotic;pleuromutilin antibiotic;streptogramin antibiotic;tetracycline antibiotic	antibiotic target protection	0	-0.0188512	0.0149813	0.00749064	1	0
ARO:3002590	AAC(6')-Iih	AAC(6')	aminoglycoside antibiotic	antibiotic inactivation	0	0.0418989	0.00374532	0.00749064	1	0
ARO:3002654	APH(3')-VIIa	APH(3')	aminoglycoside antibiotic	antibiotic inactivation	0	-0.0302929	0.00749064	0.00749064	1	0
ARO:3003954	efmA	major facilitator superfamily (MFS) antibiotic efflux pump	fluoroquinolone antibiotic;macrolide antibiotic	antibiotic efflux	0	-0.03186	0.00749064	0.00749064	1	0
ARO:3005063	cprR	pmr phosphoethanolamine transferase	peptide antibiotic	antibiotic efflux;antibiotic target alteration	0	0.0350204	0.00749064	0.00749064	1	0
ARO:3003905	ANT(4')-Ib	ANT(4')	aminoglycoside antibiotic	antibiotic inactivation	0	0.0435475	0.011236	0.00749064	1	0
ARO:3000025	patB	ATP-binding cassette (ABC) antibiotic efflux pump	fluoroquinolone antibiotic	antibiotic efflux	0	-0.0155723	0.00374532	0.00749064	1	0
ARO:3002283	VIM-13	VIM beta-lactamase	carbapenem;cephalosporin;cephamycin;penam;penem	antibiotic inactivation	0	0.0935284	0.0262172	0.00374532	0.233594	0
ARO:3002972	vanTG	glycopeptide resistance gene cluster;vanT	glycopeptide antibiotic	antibiotic target alteration	0	0.0348648	0.0187266	0.00374532	0.611273	0
ARO:3000190	tetO	tetracycline-resistant ribosomal protection protein	tetracycline antibiotic	antibiotic target protection	0	-0.110605	0.0149813	0.00374532	0.8625	0
ARO:3004036	tetB(60)	ATP-binding cassette (ABC) antibiotic efflux pump	tetracycline antibiotic	antibiotic efflux	0	-0.0261111	0.0149813	0.00374532	0.8625	0
ARO:3000194	tetW	tetracycline-resistant ribosomal protection protein	tetracycline antibiotic	antibiotic target protection	0	-0.0444537	0.00374532	0.00374532	1	0
ARO:3003020	dfrA25	trimethoprim resistant dihydrofolate reductase dfr	diaminopyrimidine antibiotic	antibiotic target replacement	1	-0.0374954	0.00374532	0.00374532	1	0
ARO:3004649	cfr(B)	Cfr 23S ribosomal RNA methyltransferase	lincosamide antibiotic;oxazolidinone antibiotic;phenicol antibiotic;streptogramin antibiotic	antibiotic target alteration	0	0.011804	0.00749064	0.00374532	1	0
ARO:3002540	AAC(3)-VIa	AAC(3)	aminoglycoside antibiotic	antibiotic inactivation	0	0.0995221	0	0.00374532	1	0
ARO:3000013	vanB	glycopeptide resistance gene cluster;van ligase	glycopeptide antibiotic	antibiotic target alteration	0	-0.0024933	0	0.00374532	1	0
ARO:3002069	CMY-59	CMY beta-lactamase	cephamycin	antibiotic inactivation	1	0.208786	0	0.00374532	1	0
ARO:3000167	tet(C)	major facilitator superfamily (MFS) antibiotic efflux pump	tetracycline antibiotic	antibiotic efflux	0	0.208786	0.00374532	0.00374532	1	0
ARO:3002676	catB3	chloramphenicol acetyltransferase (CAT)	phenicol antibiotic	antibiotic inactivation	1	-0.0185343	0	0.00374532	1	0
ARO:3002666	rmtF	16S rRNA methyltransferase (G1405)	aminoglycoside antibiotic	antibiotic target alteration	1	0.0201033	0.00749064	0.00374532	1	0
ARO:3001855	ACT-35	ACT beta-lactamase	carbapenem;cephalosporin;cephamycin;penam	antibiotic inactivation	0	-0.0244692	0.00374532	0.00374532	1	0
ARO:3003070	vanXD	glycopeptide resistance gene cluster;vanX	glycopeptide antibiotic	antibiotic target alteration	0	-0.0250092	0.011236	0.00374532	1	0
ARO:3001848	ACT-28	ACT beta-lactamase	carbapenem;cephalosporin;cephamycin;penam	antibiotic inactivation	0	-0.0257244	0.00374532	0.00374532	1	0
ARO:3001816	ACC-2	ACC beta-lactamase	cephalosporin;monobactam;penam	antibiotic inactivation	0	0.0485781	0	0.00374532	1	0
ARO:3002209	IMP-18	IMP beta-lactamase	carbapenem;cephalosporin;cephamycin;penam;penem	antibiotic inactivation	0	-0.043527	0.00374532	0.00374532	1	0
ARO:3002862	dfrA7	trimethoprim resistant dihydrofolate reductase dfr	diaminopyrimidine antibiotic	antibiotic target replacement	0	-0.0247319	0.00374532	0.00374532	1	0
ARO:3002168	MIR-2	MIR beta-lactamase	cephalosporin;monobactam	antibiotic inactivation	0	-0.0018983	0.00374532	0.00374532	1	0
ARO:3002944	vanHD	glycopeptide resistance gene cluster;vanH	glycopeptide antibiotic	antibiotic target alteration	0	-0.0250092	0.011236	0.00374532	1	0
ARO:3000822	pmrA	major facilitator superfamily (MFS) antibiotic efflux pump	fluoroquinolone antibiotic	antibiotic efflux	0	-0.0257244	0.00749064	0.00374532	1	0
ARO:3004054	Pseudomonas aeruginosa CpxR	resistance-nodulation-cell division (RND) antibiotic efflux pump	aminocoumarin antibiotic;aminoglycoside antibiotic;carbapenem;cephalosporin;cephamycin;diaminopyrimidine antibiotic;fluoroquinolone antibiotic;macrolide antibiotic;monobactam;penam;penem;peptide antibiotic;phenicol antibiotic;sulfonamide antibiotic;tetracycline antibiotic	antibiotic efflux	0	0.0542627	0	0.00374532	1	0
ARO:3000860	rmtB	16S rRNA methyltransferase (G1405)	aminoglycoside antibiotic	antibiotic target alteration	0	-0.0092322	0	0.00374532	1	0
ARO:3000168	tet(D)	major facilitator superfamily (MFS) antibiotic efflux pump	tetracycline antibiotic	antibiotic efflux	0	-0.0269722	0.00749064	0.00374532	1	0
ARO:3005317	OXA-539	OXA beta-lactamase	carbapenem;cephalosporin;penam	antibiotic inactivation	0	-0.0212875	0	0.00374532	1	0
ARO:3001778	OXA-232	OXA beta-lactamase	carbapenem;cephalosporin;penam	antibiotic inactivation	0	0.0485781	0	0.00374532	1	0
ARO:3000005	vanD	glycopeptide resistance gene cluster;van ligase	glycopeptide antibiotic	antibiotic target alteration	0	-0.0250092	0.00749064	0.00374532	1	0
ARO:3000789	mdsA	resistance-nodulation-cell division (RND) antibiotic efflux pump	carbapenem;cephalosporin;cephamycin;monobactam;penam;penem;phenicol antibiotic	antibiotic efflux	0	-0.0260236	0	0.00374532	1	0
ARO:3001832	ACT-10	ACT beta-lactamase	carbapenem;cephalosporin;cephamycin;penam	antibiotic inactivation	0	-0.0111587	0	0.00374532	1	0
ARO:3000378	MexB	resistance-nodulation-cell division (RND) antibiotic efflux pump	aminocoumarin antibiotic;carbapenem;cephalosporin;cephamycin;diaminopyrimidine antibiotic;fluoroquinolone antibiotic;macrolide antibiotic;monobactam;penam;penem;peptide antibiotic;phenicol antibiotic;sulfonamide antibiotic;tetracycline antibiotic	antibiotic efflux	0	0.0542627	0	0.00374532	1	0
ARO:3001558	OXA-372	OXA beta-lactamase	carbapenem;cephalosporin;penam	antibiotic inactivation	0	-0.0251771	0.00374532	0.00374532	1	0
ARO:3002659	APH(6)-Ic	APH(6)	aminoglycoside antibiotic	antibiotic inactivation	0	-0.0212875	0	0.00374532	1	0
ARO:3002644	APH(3')-IIa	APH(3')	aminoglycoside antibiotic	antibiotic inactivation	0	-0.0212875	0	0.00374532	1	0
ARO:3002872	FosA3	fosfomycin thiol transferase	fosfomycin	antibiotic inactivation	0	0.208786	0	0.00374532	1	0
ARO:3002397	OXY-2-2	OXY beta-lactamase	cephalosporin;monobactam;penam	antibiotic inactivation	0	-0.0293913	0.00374532	0.00374532	1	0
ARO:3004107	Pseudomonas aeruginosa soxR	ATP-binding cassette (ABC) antibiotic efflux pump;major facilitator superfamily (MFS) antibiotic efflux pump;resistance-nodulation-cell division (RND) antibiotic efflux pump	acridine dye;cephalosporin;disinfecting agents and intercalating dyes;fluoroquinolone antibiotic;glycylcycline;penam;phenicol antibiotic;rifamycin antibiotic;tetracycline antibiotic;triclosan	antibiotic efflux;antibiotic target alteration	0	0.019797	0	0.00374532	1	0
ARO:3002528	AAC(3)-Ia	AAC(3)	aminoglycoside antibiotic	antibiotic inactivation	0	-0.0264979	0.00749064	0.00374532	1	0
ARO:3002835	lnuA	lincosamide nucleotidyltransferase (LNU)	lincosamide antibiotic	antibiotic inactivation	1	0.0291377	0	0.00374532	1	0
ARO:3004038	Pseudomonas aeruginosa emrE	small multidrug resistance (SMR) antibiotic efflux pump	aminoglycoside antibiotic	antibiotic efflux	0	0.0542627	0.00374532	0.00374532	1	0
ARO:3002642	APH(3')-Ib	APH(3')	aminoglycoside antibiotic	antibiotic inactivation	0	-0.0269722	0	0.00374532	1	0
ARO:3004856	SCO-1	SCO beta-lactamase	cephalosporin;penam;penem	antibiotic inactivation	0	0.0789791	0	0.00374532	1	0
ARO:3000318	mphB	macrolide phosphotransferase (MPH)	macrolide antibiotic	antibiotic inactivation	1	-0.0234622	0	0.00374532	1	0
ARO:3000377	MexA	resistance-nodulation-cell division (RND) antibiotic efflux pump	aminocoumarin antibiotic;carbapenem;cephalosporin;cephamycin;diaminopyrimidine antibiotic;fluoroquinolone antibiotic;macrolide antibiotic;monobactam;penam;penem;peptide antibiotic;phenicol antibiotic;sulfonamide antibiotic;tetracycline antibiotic	antibiotic efflux	0	0.0542627	0	0.00374532	1	0
ARO:3003774	Streptococcus agalactiae mprF	defensin resistant mprF	peptide antibiotic	antibiotic target alteration	0	-0.0023872	0.00374532	0.00374532	1	0
ARO:3002667	rmtD	16S rRNA methyltransferase (G1405)	aminoglycoside antibiotic	antibiotic target alteration	0	-0.0247319	0	0.00374532	1	0
ARO:3001301	RlmA(II)	non-erm 23S ribosomal RNA methyltransferase (G748)	lincosamide antibiotic;macrolide antibiotic	antibiotic target alteration	0	-0.0269722	0	0.00374532	1	0
ARO:3002613	aadA13	ANT(3'')	aminoglycoside antibiotic	antibiotic inactivation	0	-0.0266876	0.00374532	0.00374532	1	0
ARO:3001796	OXA-50	OXA beta-lactamase	carbapenem;cephalosporin;penam	antibiotic inactivation	0	0.0542627	0	0.00374532	1	0
ARO:3000783	cmeA	resistance-nodulation-cell division (RND) antibiotic efflux pump	cephalosporin;fluoroquinolone antibiotic;fusidic acid;macrolide antibiotic	antibiotic efflux	0	0.00966087	0	0.00374532	1	0
ARO:3000807	MexH	resistance-nodulation-cell division (RND) antibiotic efflux pump	acridine dye;disinfecting agents and intercalating dyes;fluoroquinolone antibiotic;tetracycline antibiotic	antibiotic efflux	0	-0.0206818	0	0.00374532	1	0
ARO:3003031	MexW	resistance-nodulation-cell division (RND) antibiotic efflux pump	acridine dye;disinfecting agents and intercalating dyes;fluoroquinolone antibiotic;macrolide antibiotic;phenicol antibiotic;tetracycline antibiotic	antibiotic efflux	0	0.0542627	0	0.00374532	1	0
ARO:3003705	mexN	resistance-nodulation-cell division (RND) antibiotic efflux pump	phenicol antibiotic	antibiotic efflux	0	0.0542627	0	0.00374532	1	0
ARO:3003692	MexJ	resistance-nodulation-cell division (RND) antibiotic efflux pump	macrolide antibiotic;tetracycline antibiotic;triclosan	antibiotic efflux	0	0.0542627	0	0.00374532	1	0
ARO:3001918	CTX-M-56	CTX-M beta-lactamase	cephalosporin	antibiotic inactivation	1	-0.0111587	0	0.00374532	1	0
ARO:3005099	23S rRNA (adenine(2058)-N(6))-methyltransferase Erm(A)	Erm 23S ribosomal RNA methyltransferase	lincosamide antibiotic;macrolide antibiotic;streptogramin antibiotic	antibiotic target alteration	0	-0.0238635	0	0.00374532	1	0
ARO:3000790	mdsB	resistance-nodulation-cell division (RND) antibiotic efflux pump	carbapenem;cephalosporin;cephamycin;monobactam;penam;penem;phenicol antibiotic	antibiotic efflux	0	-0.0260236	0	0.00374532	1	0
ARO:3004550	dfrA27	trimethoprim resistant dihydrofolate reductase dfr	diaminopyrimidine antibiotic	antibiotic target replacement	0	0.098529	0	0.00374532	1	0
ARO:3003109	msrE	ABC-F ATP-binding cassette ribosomal protection protein	lincosamide antibiotic;macrolide antibiotic;oxazolidinone antibiotic;phenicol antibiotic;pleuromutilin antibiotic;streptogramin antibiotic;tetracycline antibiotic	antibiotic target protection	0	-0.0051383	0	0.00374532	1	0
ARO:3000149	FosA	fosfomycin thiol transferase	fosfomycin	antibiotic inactivation	0	-0.0260236	0	0.00374532	1	0
ARO:3000785	cmeC	resistance-nodulation-cell division (RND) antibiotic efflux pump	cephalosporin;fluoroquinolone antibiotic;fusidic acid;macrolide antibiotic	antibiotic efflux	0	0.00966087	0	0.00374532	1	0
ARO:3003710	MexL	resistance-nodulation-cell division (RND) antibiotic efflux pump	macrolide antibiotic;tetracycline antibiotic;triclosan	antibiotic efflux	0	0.00118855	0	0.00374532	1	0
ARO:3005064	cprS	pmr phosphoethanolamine transferase	peptide antibiotic	antibiotic efflux;antibiotic target alteration	0	0.0542627	0	0.00374532	1	0
ARO:3001817	ACC-3	ACC beta-lactamase	cephalosporin;monobactam;penam	antibiotic inactivation	0	-0.011436	0.00374532	0.00374532	1	0
ARO:3002549	AAC(6')-Ic	AAC(6')	aminoglycoside antibiotic	antibiotic inactivation	0	-0.0257317	0	0.00374532	1	0
ARO:3001773	OXA-61	OXA beta-lactamase	carbapenem;cephalosporin;penam	antibiotic inactivation	0	0.00966087	0	0.00374532	1	0
ARO:3002539	AAC(3)-IV	AAC(3)	aminoglycoside antibiotic	antibiotic inactivation	0	-0.0269722	0	0.00374532	1	0
ARO:3002598	ANT(3'')-Ii-AAC(6')-IId fusion protein	AAC(6');ANT(3'')	aminoglycoside antibiotic	antibiotic inactivation	0	-0.0187772	0	0.00374532	1	0
ARO:3002795	QnrS6	quinolone resistance protein (qnr)	fluoroquinolone antibiotic	antibiotic target protection	1	0.189455	0	0.00374532	1	0
ARO:3004085	lnuG	lincosamide nucleotidyltransferase (LNU)	lincosamide antibiotic	antibiotic inactivation	0	0.0566928	0	0.00374532	1	0
ARO:3000815	mgrA	ATP-binding cassette (ABC) antibiotic efflux pump;major facilitator superfamily (MFS) antibiotic efflux pump	acridine dye;cephalosporin;disinfecting agents and intercalating dyes;fluoroquinolone antibiotic;penam;peptide antibiotic;tetracycline antibiotic	antibiotic efflux	0	0.00835463	0	0.00374532	1	0
ARO:3005067	ParS	Outer Membrane Porin (Opr);resistance-nodulation-cell division (RND) antibiotic efflux pump	acridine dye;aminoglycoside antibiotic;carbapenem;cephalosporin;cephamycin;disinfecting agents and intercalating dyes;fluoroquinolone antibiotic;macrolide antibiotic;monobactam;penam;penem;phenicol antibiotic;tetracycline antibiotic	antibiotic efflux;reduced permeability to antibiotic	0	-0.0206818	0	0.00374532	1	0
ARO:3003679	TriA	resistance-nodulation-cell division (RND) antibiotic efflux pump	triclosan	antibiotic efflux	0	0.0542627	0	0.00374532	1	0
ARO:3004693	MCR-3.12	MCR phosphoethanolamine transferase	peptide antibiotic	antibiotic target alteration	0	-0.0238635	0	0.00374532	1	0
ARO:3003704	mexM	resistance-nodulation-cell division (RND) antibiotic efflux pump	phenicol antibiotic	antibiotic efflux	0	0.0542627	0	0.00374532	1	0
ARO:3000215	mecR1	methicillin resistant PBP2	carbapenem;cephalosporin;cephamycin;monobactam;penam	antibiotic target replacement	1	0.0485781	0	0.00374532	1	0
ARO:3003583	basS	pmr phosphoethanolamine transferase	peptide antibiotic	antibiotic efflux;antibiotic target alteration	0	0.0542627	0	0.00374532	1	0
ARO:3002932	vanSB	glycopeptide resistance gene cluster;vanS	glycopeptide antibiotic	antibiotic target alteration	0	-0.0186765	0.0149813	0	0.381378	0
ARO:3004626	Erm(49)	Erm 23S ribosomal RNA methyltransferase	lincosamide antibiotic;macrolide antibiotic;streptogramin antibiotic	antibiotic target alteration	0	NA	0.00749064	0	0.996667	1
ARO:3004254	vanVB	glycopeptide resistance gene cluster;vanV	glycopeptide antibiotic	antibiotic target alteration	0	-0.024586	0.00374532	0	1	0
ARO:3004191	APH(2'')-If	APH(2'')	aminoglycoside antibiotic	antibiotic inactivation	0	-0.0247319	0.00374532	0	1	0
ARO:3000182	tet(Y)	major facilitator superfamily (MFS) antibiotic efflux pump	tetracycline antibiotic	antibiotic efflux	0	0.0201692	0.00374532	0	1	0
ARO:3002956	vanYB	glycopeptide resistance gene cluster;vanY	glycopeptide antibiotic	antibiotic target alteration	1	-0.0208214	0.00374532	0	1	0
ARO:3004074	MuxB	resistance-nodulation-cell division (RND) antibiotic efflux pump	aminocoumarin antibiotic;macrolide antibiotic;monobactam;tetracycline antibiotic	antibiotic efflux	0	NA	0.00374532	0	1	1
ARO:3002220	IMP-29	IMP beta-lactamase	carbapenem;cephalosporin;cephamycin;penam;penem	antibiotic inactivation	0	NA	0.00374532	0	1	1
ARO:3004455	Streptococcus suis chloramphenicol acetyltransferase	chloramphenicol acetyltransferase (CAT)	phenicol antibiotic	antibiotic inactivation	0	NA	0.00374532	0	1	1
ARO:3004056	ArmR	resistance-nodulation-cell division (RND) antibiotic efflux pump	aminocoumarin antibiotic;carbapenem;cephalosporin;cephamycin;diaminopyrimidine antibiotic;fluoroquinolone antibiotic;macrolide antibiotic;monobactam;penam;penem;peptide antibiotic;phenicol antibiotic;sulfonamide antibiotic;tetracycline antibiotic	antibiotic efflux	0	NA	0.00374532	0	1	1
ARO:3000838	arlR	major facilitator superfamily (MFS) antibiotic efflux pump	acridine dye;disinfecting agents and intercalating dyes;fluoroquinolone antibiotic	antibiotic efflux	0	NA	0.00374532	0	1	1
ARO:3003063	ykkC	small multidrug resistance (SMR) antibiotic efflux pump	aminoglycoside antibiotic;phenicol antibiotic;tetracycline antibiotic	antibiotic efflux	0	NA	0.00374532	0	1	1
ARO:3004684	MCR-9.1	MCR phosphoethanolamine transferase	peptide antibiotic	antibiotic target alteration	0	NA	0.00374532	0	1	1
ARO:3002415	OXY-6-3	OXY beta-lactamase	cephalosporin;monobactam;penam	antibiotic inactivation	0	NA	0.00374532	0	1	1
ARO:3001810	OXA-53	OXA beta-lactamase	carbapenem;cephalosporin;penam	antibiotic inactivation	0	NA	0.00374532	0	1	1
ARO:3002557	AAC(6')-Ij	AAC(6')	aminoglycoside antibiotic	antibiotic inactivation	0	NA	0.00374532	0	1	1
ARO:3002966	vanXYC	glycopeptide resistance gene cluster;vanXY	glycopeptide antibiotic	antibiotic target alteration	0	NA	0.00374532	0	1	1
ARO:3000808	MexI	resistance-nodulation-cell division (RND) antibiotic efflux pump	acridine dye;disinfecting agents and intercalating dyes;fluoroquinolone antibiotic;tetracycline antibiotic	antibiotic efflux	0	NA	0.00374532	0	1	1
ARO:3004826	LAP-2	LAP beta-lactamase	aminoglycoside antibiotic;fluoroquinolone antibiotic;rifamycin antibiotic;tetracycline antibiotic	antibiotic inactivation	0	NA	0.00374532	0	1	1
ARO:3003773	Clostridium perfringens mprF	defensin resistant mprF	peptide antibiotic	antibiotic target alteration	0	NA	0.00374532	0	1	1
ARO:3002950	vanXB	glycopeptide resistance gene cluster;vanX	glycopeptide antibiotic	antibiotic target alteration	0	-0.0180693	0	0	NA	0
ARO:3003955	efpA	major facilitator superfamily (MFS) antibiotic efflux pump	isoniazid;rifamycin antibiotic	antibiotic efflux	0	-0.0264906	0	0	NA	0
ARO:3005036	BLMT	Bleomycin resistant protein	glycopeptide antibiotic	antibiotic inactivation	0	-0.0212875	0	0	NA	0
ARO:3004650	tetU	major facilitator superfamily (MFS) antibiotic efflux pump	tetracycline antibiotic	antibiotic efflux	0	NA	0	0	NA	1
ARO:3002921	vanRB	glycopeptide resistance gene cluster;vanR	glycopeptide antibiotic	antibiotic target alteration	0	-0.024586	0	0	NA	0
ARO:3002964	vanWB	glycopeptide resistance gene cluster;vanW	glycopeptide antibiotic	antibiotic target alteration	0	-0.024586	0	0	NA	0
ARO:3002844	vatE	streptogramin vat acetyltransferase	streptogramin antibiotic	antibiotic inactivation	0	0.099879	0	0	NA	0
ARO:3002607	aadA7	ANT(3'')	aminoglycoside antibiotic	antibiotic inactivation	0	-0.0262571	0	0	NA	0
ARO:3005323	OXA-926	OXA beta-lactamase	carbapenem;cephalosporin;penam	antibiotic inactivation	0	NA	0	0	NA	1
ARO:3002926	vanRG	glycopeptide resistance gene cluster;vanR	glycopeptide antibiotic	antibiotic target alteration	0	NA	0	0	NA	1
ARO:3003918	apmA	amp acetyltransferase	aminoglycoside antibiotic	antibiotic inactivation	0	NA	0	0	NA	1
ARO:3003210	FosA4	fosfomycin thiol transferase	fosfomycin	antibiotic inactivation	0	-0.026746	0	0	NA	0
ARO:3004468	CrpP	ciprofloxacin phosphotransferase	fluoroquinolone antibiotic	antibiotic inactivation	0	NA	0	0	NA	1
ARO:3003072	mphL	macrolide phosphotransferase (MPH)	macrolide antibiotic	antibiotic inactivation	0	-0.0240022	0	0	NA	0
ARO:3001327	MdtK	multidrug and toxic compound extrusion (MATE) transporter	fluoroquinolone antibiotic	antibiotic efflux	0	NA	0	0	NA	1
ARO:3000230	ANT(2'')-Ia	ANT(2'')	aminoglycoside antibiotic	antibiotic inactivation	0	NA	0	0	NA	1
ARO:3002959	vanYG1	glycopeptide resistance gene cluster;vanY	glycopeptide antibiotic	antibiotic target alteration	1	NA	0	0	NA	1
ARO:3004464	CFE-2	CMY beta-lactamase	cephamycin	antibiotic inactivation	0	NA	0	0	NA	1
ARO:3002937	vanSG	glycopeptide resistance gene cluster;vanS	glycopeptide antibiotic	antibiotic target alteration	0	NA	0	0	NA	1
ARO:3002655	APH(4)-Ia	APH(4)	aminoglycoside antibiotic	antibiotic inactivation	0	-0.0255127	0	0	NA	0
ARO:3004253	vanUG	glycopeptide resistance gene cluster;vanU	glycopeptide antibiotic	antibiotic target alteration	0	NA	0	0	NA	1
ARO:3002865	dfrC	trimethoprim resistant dihydrofolate reductase dfr	diaminopyrimidine antibiotic	antibiotic target replacement	0	NA	0	0	NA	1
ARO:3001780	OXA-85	OXA beta-lactamase	carbapenem;cephalosporin;penam	antibiotic inactivation	0	NA	0	0	NA	1
ARO:3002636	APH(2'')-IIIa	APH(2'')	aminoglycoside antibiotic	antibiotic inactivation	0	NA	0	0	NA	1
ARO:3003693	MexK	resistance-nodulation-cell division (RND) antibiotic efflux pump	macrolide antibiotic;tetracycline antibiotic;triclosan	antibiotic efflux	0	NA	0	0	NA	1
